# Supplementary material for: Genome-Wide Identification and Expression Analysis of bZIP Family Genes in Stevia rebaudiana
Source: Genes (Basel). 2023 Oct 9;14(10):1918. doi: 10.3390/genes14101918 (PMC10606749; doi:10.3390/genes14101918)
Supplement: Supplementary file 1 [file genes-14-01918-s001.zip]

Archive with 2 entries (2 files):
- Supplementary Materials/Suplementary Table.xlsx
- Supplementary Materials/Supplementtary Information.pdf
