# Supplementary material for: Genome-Wide Identification and Expression Analysis of bZIP Family Genes in Stevia rebaudiana
Source: Genes (Basel). 2023 Oct 9;14(10):1918. doi: 10.3390/genes14101918 (PMC10606749; doi:10.3390/genes14101918)
Supplement: Supplementary file 1 [file genes-14-01918-s001.zip › Supplementary Materials/Suplementary Table.xlsx]

## Sheet: S1
Table S1. Primers involved in bZIP gene family
Primer name	F-primer
SrbZIP54-q-F	CGGGTTCAAGGTATTTCTGAAGGT
SrbZIP54-q-R	TTCCAACTCTTTCACTCGTACCTC
SrbZIP100-q-F	TGACACAGAGGACGGCAATG
SrbZIP100-q-R	AGGATGAGACGGTGGCATTC
SrbZIP32-q-F	CAAGTGACAATGCTCCAACGG
SrbZIP32-q-R	TTGCGGGTTTGATGAATGCTG
SrbZIP45-q-F	CACCACAAACCGCCACATAC
SrbZIP45-q-R	ACAAGACGACCCGACATCAC
SrbZIP10-q-F	TCAACATCACCGCCACTGAA
SrbZIP10-q-R	CAGCACCGAAACCACCATTG
SrbZIP21-q-F	CCTTTTCTTGTGGATTGGCGG
SrbZIP21-q-R	GAGAATCTTCCGCTTGTTGGC
SrbZIP104-q-F	CGTGAAGCAGTAAGAAAGTACCG
SrbZIP104-q-R	CGACCCGATTTCTCCATCAATTC
SrbZIP30-q-F	CTTCAAGCGGTAATTCGTCTCAGAG
SrbZIP30-q-R	GGTGACGTTAATGGTGGTGAGAAT
SrbZIP63-q-F	ATGCTCCTCCGCCTTACATG
SrbZIP63-q-R	TGACATCGCCAACCCATCAA
SrbZIP70-q-F	CGTTGAACTGCGATGACTTTCTT
SrbZIP70-q-R	CAGCTGCATCTCTATTCCTCAGT
SrbZIP60-q-F	AGGATCTGCAACGACACCAG
SrbZIP60-q-R	AACCTTCATCCACCGCCTTT
SrbZIP19-q-F	TCCTCGTTCTGCCATCACAA
SrbZIP19-q-R	CCTCCCATCTCTTCTGCTCC
SrbZIP9-q-F	GCCAGACAGCAGGGAATCTT
SrbZIP9-q-R	GGAGTTCACCATCACCAGCA
SrbZIP93-q-F	TGGGAAGCAGTGAGAGGGATA
SrbZIP93-q-R	CATGTAGGGGTGAGCTTGAGG
SrbZIP102-q-F	CCACCACCAATGATGCCTGA
SrbZIP102-q-R	TTCCTCCGAGAGCCTCTGAA
β-ActinF	GTATTGCCGACAGGATGAGTAAGG
β-ActinR	TCTGTTGGAAGGTGCTGAGTGA

## Sheet: S2
Table S2. Overview of bZIP TFs in S. rebaudiana.
ID in genomic data	Gene name	Protein length(aa)	MW/kDa	PI	Instability index（II）	Aliphatic index	GRAVY	Prediction subcellular location
Streb.1G002080.1	SrbZIP1	254	28.18	6.3	34.29	64.09	-0.734	nucl
Streb.1G005290.1	SrbZIP2	295	32.52	9.83	47.23	79.32	-0.401	chlo
Streb.1G015330.1	SrbZIP3	640	70.61	6.42	49.36	86.86	-0.24	nucl
Streb.1G023230.1	SrbZIP4	272	32.12	4.74	50.6	89.89	-0.84	cyto
Streb.1G023880.1	SrbZIP5	349	38.97	6.07	59.16	58.57	-0.993	nucl
Streb.1G027430.1	SrbZIP6	424	46.63	6.34	61.28	61.7	-0.855	nucl
Streb.1G029990.1	SrbZIP7	165	19.22	9.45	51.9	79.7	-0.742	nucl
Streb.1G035990.1	SrbZIP8	540	60.15	6.69	61.58	68.56	-0.739	nucl
Streb.1G036060.1	SrbZIP9	310	35.07	4.91	43.04	59.68	-1.075	nucl
Streb.1G050640.1	SrbZIP10	351	40.36	5.38	55.37	85.58	-0.505	nucl
Streb.1G050880.1	SrbZIP11	284	32.02	8.46	40.7	68.03	-0.89	nucl
Streb.2G000300.1	SrbZIP12	693	74.91	5.64	47.34	70.56	-0.461	E.R.
Streb.2G001010.1	SrbZIP13	96	10.88	8.96	47.81	83.33	-0.733	nucl
Streb.2G002460.1	SrbZIP14	423	46.25	9.49	53.42	63.64	-0.786	nucl
Streb.2G002660.1	SrbZIP15	383	43.05	8.76	58.01	81.83	-0.403	nucl
Streb.2G012600.1	SrbZIP16	329	36.71	8.64	62.4	81.06	-0.518	nucl
Streb.2G013060.1	SrbZIP17	704	77.31	6.35	47.65	78.18	-0.456	E.R.
Streb.2G013100.1	SrbZIP18	342	38.57	6.21	62.85	81.35	-0.577	nucl
Streb.2G017730.1	SrbZIP19	361	41.27	6.47	58.45	79.2	-0.531	nucl
Streb.2G036150.1	SrbZIP20	450	50.35	6.21	51.92	79.84	-0.44	nucl
Streb.2G043690.1	SrbZIP21	323	35.56	4.64	53.64	73.9	-0.471	nucl
Streb.2G044080.1	SrbZIP22	324	36.28	6.57	40.8	77.47	-0.65	nucl
Streb.2G044340.1	SrbZIP23	251	27.66	6.79	35.81	57.89	-0.783	nucl
Streb.2G044370.1	SrbZIP24	238	26.75	9.75	58.03	68.4	-0.614	nucl
Streb.2G045420.1	SrbZIP25	128	15.38	9.18	42.88	75.39	-1.129	cyto
Streb.2G045590.1	SrbZIP26	128	15.38	8.66	42.47	75.39	-1.133	nucl
Streb.2G045750.1	SrbZIP27	115	13.92	8.66	47.01	66.96	-1.425	cyto
Streb.2G046520.1	SrbZIP28	216	24.78	9.64	63.56	64.63	-0.972	nucl
Streb.2G047250.1	SrbZIP29	164	18.42	5.93	47.89	71.34	-0.715	nucl
Streb.2G049130.1	SrbZIP30	360	40.99	6.48	41.3	89.5	-0.439	nucl
Streb.2G058200.1	SrbZIP31	375	40.92	5.4	60.89	60.37	-0.727	nucl
Streb.2G058740.1	SrbZIP32	224	25.59	9.64	61.11	63.12	-0.888	nucl
Streb.3G007530.1	SrbZIP33	238	26.75	9.75	58.03	68.4	-0.614	nucl
Streb.3G007840.1	SrbZIP34	146	17.21	7.92	70.74	67.4	-1.118	nucl
Streb.3G008130.1	SrbZIP35	182	21.27	6.37	64.27	72.25	-0.958	nucl
Streb.3G008630.1	SrbZIP36	182	21.29	6.37	59.95	74.4	-0.924	nucl
Streb.3G011120.1	SrbZIP37	159	18.49	9.56	53	93.02	-0.54	nucl
Streb.3G012510.1	SrbZIP38	325	35.4	5.89	67.24	37.6	-1.135	nucl
Streb.3G020020.1	SrbZIP39	153	17.96	6.19	52.11	65.03	-1.003	nucl
Streb.3G020060.1	SrbZIP40	353	41.1	6.68	53.7	87.31	-0.531	nucl
Streb.3G021150.1	SrbZIP41	313	34.72	6.77	50.42	62.43	-0.785	nucl
Streb.3G021180.1	SrbZIP42	346	38.2	5.38	53.82	61.13	-0.768	nucl
Streb.3G021200.1	SrbZIP43	376	40.7	5.85	62.28	47.53	-1.046	nucl
Streb.3G031640.1	SrbZIP44	331	36.54	6.06	44.69	67.28	-0.84	nucl
Streb.4G010130.1	SrbZIP45	376	40.61	5.65	61.13	49.87	-1.009	nucl
Streb.4G010840.1	SrbZIP46	343	37.89	5.31	55.07	61.66	-0.748	nucl
Streb.4G011920.1	SrbZIP47	285	31.95	6.02	60.94	58.6	-0.923	nucl
Streb.4G016370.1	SrbZIP48	347	39.51	9.43	49.04	67.15	-0.904	nucl
Streb.4G018140.1	SrbZIP49	134	15.73	9.72	58.24	58.96	-1.004	nucl
Streb.4G018680.1	SrbZIP50	134	15.76	9.44	66.07	61.12	-0.963	nucl
Streb.4G020480.1	SrbZIP51	290	32.6	5.9	39.31	80.41	-0.578	nucl
Streb.4G021440.1	SrbZIP52	325	36.99	6.25	42.45	77.14	-0.737	nucl
Streb.5G004740.1	SrbZIP53	320	36.33	6.22	44.37	79.25	-0.644	nucl
Streb.5G015740.1	SrbZIP54	310	35.65	9.38	52.36	66.06	-0.834	nucl
Streb.5G023990.1	SrbZIP55	458	49.45	6.05	56	62.18	-0.701	nucl
Streb.5G027580.1	SrbZIP56	469	50.79	6.29	55.83	62.39	-0.695	nucl
Streb.6G000950.1	SrbZIP57	242	26.61	9.47	62.03	58.51	-0.821	nucl
Streb.6G001650.1	SrbZIP58	193	22.66	5.09	54.66	65.13	-0.939	nucl
Streb.6G004770.1	SrbZIP59	156	18.23	9.67	56.66	64.94	-1.054	nucl
Streb.6G009510.1	SrbZIP60	348	37.48	5.87	58.35	38.74	-1.05	nucl
Streb.6G020290.1	SrbZIP61	401	43.4	9.67	41.71	63.17	-0.656	nucl
Streb.6G025310.1	SrbZIP62	158	18.17	6.19	38.1	76.52	-0.746	nucl
Streb.6G030450.1	SrbZIP63	148	16.73	7.93	49.6	80.47	-0.699	nucl
Streb.7G004160.1	SrbZIP64	164	19.6	5.47	62.22	61.22	-0.962	nucl
Streb.7G006650.1	SrbZIP65	174	19.21	9.12	50.71	67.3	-0.783	nucl
Streb.7G006760.1	SrbZIP66	343	38.28	6.52	53.75	58.95	-0.922	nucl
Streb.7G012790.1	SrbZIP67	171	19.33	5.52	59.19	67.25	-0.751	nucl
Streb.7G012800.1	SrbZIP68	413	45.88	8.96	48.46	70.07	-0.698	nucl
Streb.7G013610.1	SrbZIP69	146	16.41	8.66	67.37	69.52	-0.695	nucl
Streb.7G013650.1	SrbZIP70	311	34.22	5.35	63.46	59.94	-0.812	nucl
Streb.7G014910.1	SrbZIP71	266	29.45	5.45	50.4	83.91	-0.408	nucl
Streb.7G015520.1	SrbZIP72	303	34.2	8.99	42.63	71.12	-0.927	nucl
Streb.7G016740.1	SrbZIP73	360	38.87	6.53	50.19	51.61	-0.921	nucl
Streb.7G020660.1	SrbZIP74	147	16.9	6.84	53.22	90.27	-0.65	nucl
Streb.7G021050.1	SrbZIP75	382	41.04	6.06	56.79	56.02	-0.871	nucl
Streb.7G027260.1	SrbZIP76	360	38.54	5.71	60.82	44.56	-1.002	nucl
Streb.8G007770.1	SrbZIP77	318	35.43	8.6	47.69	66.45	-0.967	nucl
Streb.8G011540.1	SrbZIP78	373	40.92	9.57	42.53	64.5	-0.681	nucl
Streb.8G011630.1	SrbZIP79	334	37.99	9.28	60.58	68.08	-0.919	nucl
Streb.8G013110.1	SrbZIP80	221	25.93	5.22	47.1	56.02	-1.059	nucl
Streb.8G014850.1	SrbZIP81	347	39.8	6.52	46.64	82.1	-0.645	nucl
Streb.8G014960.1	SrbZIP82	363	42.03	7.64	49.78	92.7	-0.452	nucl
Streb.8G015740.1	SrbZIP83	171	19.32	10.05	51.55	69.06	-0.632	nucl
Streb.8G019610.1	SrbZIP84	151	17.25	6.96	67.48	72.32	-0.617	nucl
Streb.9G002160.1	SrbZIP85	149	16.84	9.89	63.62	59.66	-0.868	nucl
Streb.9G003580.1	SrbZIP86	137	15.67	6.64	60.5	71.17	-0.626	nucl
Streb.9G007710.1	SrbZIP87	363	41.52	7.66	50.07	86.06	-0.439	nucl
Streb.9G008940.1	SrbZIP88	250	28.61	5.5	73.86	104.04	-0.386	nucl
Streb.9G023690.1	SrbZIP89	154	17.02	9.72	60.21	57.86	-0.929	nucl
Streb.9G026660.1	SrbZIP90	154	17	9.56	60.88	57.86	-0.926	nucl
Streb.9G027520.1	SrbZIP91	315	34.93	8.96	63.88	81.27	-0.533	nucl
Streb.9G027550.1	SrbZIP92	266	28.78	6.46	58.25	49.25	-0.954	nucl
Streb.10G008960.1	SrbZIP93	360	38.61	6.41	57.19	48.25	-0.985	nucl
Streb.10G010340.1	SrbZIP94	186	21.85	9.71	58.73	71.72	-0.826	nucl
Streb.10G026000.1	SrbZIP95	311	34.41	6.09	35.5	62.96	-0.788	nucl
Streb.10G030660.1	SrbZIP96	298	33.82	7.72	60.06	70.34	-0.84	nucl
Streb.11G004130.1	SrbZIP97	534	59.83	7.16	56.84	76.74	-0.515	nucl
Streb.11G004220.1	SrbZIP98	184	21.03	9.03	45.49	90.05	-0.51	nucl
Streb.11G006240.1	SrbZIP99	182	21.28	5.78	50.47	60.55	-0.963	nucl
Streb.11G009130.1	SrbZIP100	182	21.33	5.65	53.99	64.29	-0.92	nucl
Streb.11G010070.1	SrbZIP101	136	15.35	10.08	40.6	85.96	-0.773	nucl
Streb.11G012820.1	SrbZIP102	533	58.3	6.95	62.2	60.99	-0.9	nucl
Streb.11G016810.1	SrbZIP103	303	34.17	5.71	61.12	61.85	-0.861	nucl
Streb.11G019880.1	SrbZIP104	347	37.48	5.1	63.94	38.62	-1.047	nucl
Streb.11G020140.1	SrbZIP105	183	21.64	6.19	66.43	68.2	-1.038	nucl
Note. aa, amino acid; MW, molecular weight; pI, isoelectric point; GRAVY, grand average of hydropathicity; nucl, nucleus; E.R., endoplasmic reticulum; chlo, chloroplast; cyto, cytoplasm.

## Sheet: S3
Table S3. Chromosomal location and fragment duplication of SrbZIP gene in S. rebaudiana.
Chr1	35140133	35140896	Chr2	155897933	155898412
Chr1	35140133	35140896	Chr4	95974753	95975258
Chr1	35140133	35140896	Chr7	89908167	89909131
Chr10	23416239	23419140	Chr3	11695223	11700533
Chr11	97650689	97653334	Chr2	4957590	4959788
Chr11	97650689	97653334	Chr2	5358857	5361031
Chr2	160272769	160274117	Chr4	102645610	102646738
Chr2	155897933	155898412	Chr4	95974753	95975258
Chr2	156853760	156858466	Chr4	97135056	97141072
Chr2	153655328	153656129	Chr4	91099654	91100537
Chr2	154464072	154464834	Chr4	91099654	91100537
Chr2	151890953	151893107	Chr4	78217984	78223271
Chr2	154093835	154094598	Chr4	91099654	91100537
Chr2	137332403	137333666	Chr5	104000772	104002612
Chr2	174659809	174663787	Chr5	97643349	97646372
Chr2	137332403	137333666	Chr6	4132841	4134361
Chr2	155897933	155898412	Chr7	89908167	89909131
Chr2	156853760	156858466	Chr7	89122302	89125587
Chr2	137332403	137333666	Chr9	90084029	90085259
Chr3	14565839	14567651	Chr6	13190150	13192083
Chr4	95974753	95975258	Chr7	89908167	89909131
Chr4	97135056	97141072	Chr7	89122302	89125587
Chr4	100790430	100793833	Chr9	58232754	58235101
Chr5	104000772	104002612	Chr6	4132841	4134361
Chr5	104000772	104002612	Chr9	90084029	90085259
Chr6	86258270	86259624	Chr9	3628173	3629449
Chr6	78257553	78260736	Chr9	14591778	14594212

## Sheet: S4
Table S4. Distribution type and chromosomal location of SrbZIP gene in S. rebaudiana.
Chr1	Streb.1G002080.1	Dispersed
Chr1	Streb.1G005290.1	Dispersed
Chr1	Streb.1G015330.1	WGD or Segmental
Chr1	Streb.1G023230.1	Dispersed
Chr1	Streb.1G023880.1	WGD or Segmental
Chr1	Streb.1G027430.1	Dispersed
Chr1	Streb.1G029990.1	Dispersed
Chr1	Streb.1G035990.1	Proximal
Chr1	Streb.1G036060.1	Proximal
Chr1	Streb.1G050640.1	WGD or Segmental
Chr1	Streb.1G050880.1	WGD or Segmental
Chr2	Streb.2G000300.1	Dispersed
Chr2	Streb.2G001010.1	Dispersed
Chr2	Streb.2G002460.1	WGD or Segmental
Chr2	Streb.2G002660.1	WGD or Segmental
Chr2	Streb.2G012600.1	Dispersed
Chr2	Streb.2G013060.1	Proximal
Chr2	Streb.2G013100.1	Proximal
Chr2	Streb.2G017730.1	Dispersed
Chr2	Streb.2G036150.1	WGD or Segmental
Chr2	Streb.2G043690.1	Dispersed
Chr2	Streb.2G044080.1	WGD or Segmental
Chr2	Streb.2G044340.1	Proximal
Chr2	Streb.2G044370.1	Proximal
Chr2	Streb.2G045420.1	WGD or Segmental
Chr2	Streb.2G045590.1	WGD or Segmental
Chr2	Streb.2G045750.1	WGD or Segmental
Chr2	Streb.2G046520.1	WGD or Segmental
Chr2	Streb.2G047250.1	WGD or Segmental
Chr2	Streb.2G049130.1	WGD or Segmental
Chr2	Streb.2G058200.1	Dispersed
Chr2	Streb.2G058740.1	WGD or Segmental
Chr3	Streb.3G007530.1	WGD or Segmental
Chr3	Streb.3G007840.1	WGD or Segmental
Chr3	Streb.3G008130.1	WGD or Segmental
Chr3	Streb.3G008630.1	WGD or Segmental
Chr3	Streb.3G011120.1	WGD or Segmental
Chr3	Streb.3G012510.1	Dispersed
Chr3	Streb.3G020020.1	Proximal
Chr3	Streb.3G020060.1	Proximal
Chr3	Streb.3G021150.1	Proximal
Chr3	Streb.3G021180.1	Proximal
Chr3	Streb.3G021200.1	Proximal
Chr3	Streb.3G031640.1	Dispersed
Chr4	Streb.4G010130.1	Dispersed
Chr4	Streb.4G010840.1	WGD or Segmental
Chr4	Streb.4G011920.1	Dispersed
Chr4	Streb.4G016370.1	WGD or Segmental
Chr4	Streb.4G018140.1	WGD or Segmental
Chr4	Streb.4G018680.1	WGD or Segmental
Chr4	Streb.4G020480.1	WGD or Segmental
Chr4	Streb.4G021440.1	WGD or Segmental
Chr5	Streb.5G004740.1	Dispersed
Chr5	Streb.5G015740.1	Dispersed
Chr5	Streb.5G023990.1	WGD or Segmental
Chr5	Streb.5G027580.1	WGD or Segmental
Chr6	Streb.6G000950.1	Dispersed
Chr6	Streb.6G001650.1	WGD or Segmental
Chr6	Streb.6G004770.1	WGD or Segmental
Chr6	Streb.6G009510.1	Dispersed
Chr6	Streb.6G020290.1	WGD or Segmental
Chr6	Streb.6G025310.1	WGD or Segmental
Chr6	Streb.6G030450.1	Dispersed
Chr7	Streb.7G004160.1	Dispersed
Chr7	Streb.7G006650.1	Dispersed
Chr7	Streb.7G006760.1	Dispersed
Chr7	Streb.7G012790.1	Tandem
Chr7	Streb.7G012800.1	Tandem
Chr7	Streb.7G013610.1	Dispersed
Chr7	Streb.7G013650.1	Singleton
Chr7	Streb.7G014910.1	WGD or Segmental
Chr7	Streb.7G015520.1	WGD or Segmental
Chr7	Streb.7G016740.1	Dispersed
Chr7	Streb.7G020660.1	WGD or Segmental
Chr7	Streb.7G021050.1	WGD or Segmental
Chr7	Streb.7G027260.1	Dispersed
Chr8	Streb.8G007770.1	Singleton
Chr8	Streb.8G011540.1	Proximal
Chr8	Streb.8G011630.1	Proximal
Chr8	Streb.8G013110.1	Dispersed
Chr8	Streb.8G014850.1	Dispersed
Chr8	Streb.8G014960.1	Dispersed
Chr8	Streb.8G015740.1	Dispersed
Chr8	Streb.8G019610.1	Dispersed
Chr9	Streb.9G002160.1	WGD or Segmental
Chr9	Streb.9G003580.1	Dispersed
Chr9	Streb.9G007710.1	Dispersed
Chr9	Streb.9G008940.1	WGD or Segmental
Chr9	Streb.9G023690.1	WGD or Segmental
Chr9	Streb.9G026660.1	Dispersed
Chr9	Streb.9G027520.1	WGD or Segmental
Chr9	Streb.9G027550.1	Proximal
Chr10	Streb.10G008960.1	Dispersed
Chr10	Streb.10G010340.1	WGD or Segmental
Chr10	Streb.10G026000.1	Dispersed
Chr10	Streb.10G030660.1	WGD or Segmental
Chr11	Streb.11G004130.1	Proximal
Chr11	Streb.11G004220.1	Proximal
Chr11	Streb.11G006240.1	Dispersed
Chr11	Streb.11G009130.1	Dispersed
Chr11	Streb.11G010070.1	Dispersed
Chr11	Streb.11G012820.1	Dispersed
Chr11	Streb.11G016810.1	Dispersed
Chr11	Streb.11G019880.1	WGD or Segmental
Chr11	Streb.11G020140.1	Dispersed
Note:
#Singleton means that the gene is single-copy, which should not be the type of members of gene families.
# Dispersed means that the gene might arise from transposition, such as 'replicative transposition', 'non-replicative tranposition' or 'conservative tranpostion'
# Proximal means that the gene might arise from small-scale transposition or arise from tandem duplication and insertion of some other genes
# WGD or segmental means that the gene might arise from Whole Genome Duplication or Segmental Duplication.

## Sheet: S5
Table S5.The collinear analysis between S. rebaudiana and A. thaliana
At--1	At--transcript:AT1G08320.3	==	Sr--Chr10	Sr--Streb.10G026000.1
At--1	At--transcript:AT1G32150.1	==	Sr--Chr10	Sr--Streb.10G008960.1
At--1	At--transcript:AT1G75390.1	==	Sr--Chr2	Sr--Streb.2G049130.1
At--1	At--transcript:AT1G75390.1	==	Sr--Chr2	Sr--Streb.2G036150.1
At--1	At--transcript:AT1G22070.1	==	Sr--Chr2	Sr--Streb.2G058200.1
At--1	At--transcript:AT1G68640.1	==	Sr--Chr2	Sr--Streb.2G000300.1
At--1	At--transcript:AT1G75390.1	==	Sr--Chr4	Sr--Streb.4G021440.1
At--1	At--transcript:AT1G45249.6	==	Sr--Chr4	Sr--Streb.4G020480.1
At--1	At--transcript:AT1G68880.1	==	Sr--Chr4	Sr--Streb.4G016370.1
At--1	At--transcript:AT1G68880.1	==	Sr--Chr5	Sr--Streb.5G004740.1
At--1	At--transcript:AT1G43700.1	==	Sr--Chr5	Sr--Streb.5G023990.1
At--1	At--transcript:AT1G49720.2	==	Sr--Chr6	Sr--Streb.6G000950.1
At--1	At--transcript:AT1G77920.1	==	Sr--Chr7	Sr--Streb.7G013610.1
At--1	At--transcript:AT1G22070.1	==	Sr--Chr8	Sr--Streb.8G014960.1
At--2	At--transcript:AT2G22850.2	==	Sr--Chr1	Sr--Streb.1G015330.1
At--2	At--transcript:AT2G40620.1	==	Sr--Chr1	Sr--Streb.1G002080.1
At--2	At--transcript:AT2G21230.3	==	Sr--Chr11	Sr--Streb.11G020140.1
At--2	At--transcript:AT2G16770.1	==	Sr--Chr11	Sr--Streb.11G019880.1
At--2	At--transcript:AT2G16770.1	==	Sr--Chr2	Sr--Streb.2G002660.1
At--2	At--transcript:AT2G22850.2	==	Sr--Chr2	Sr--Streb.2G046520.1
At--2	At--transcript:AT2G16770.1	==	Sr--Chr2	Sr--Streb.2G002460.1
At--2	At--transcript:AT2G17770.3	==	Sr--Chr4	Sr--Streb.4G011920.1
At--2	At--transcript:AT2G18160.1	==	Sr--Chr4	Sr--Streb.4G021440.1
At--2	At--transcript:AT2G04038.1	==	Sr--Chr5	Sr--Streb.5G004740.1
At--2	At--transcript:AT2G18160.1	==	Sr--Chr5	Sr--Streb.5G027580.1
At--2	At--transcript:AT2G18160.1	==	Sr--Chr6	Sr--Streb.6G001650.1
At--2	At--transcript:AT2G46270.3	==	Sr--Chr6	Sr--Streb.6G030450.1
At--2	At--transcript:AT2G22850.2	==	Sr--Chr7	Sr--Streb.7G021050.1
At--2	At--transcript:AT2G40620.1	==	Sr--Chr8	Sr--Streb.8G019610.1
At--3	At--transcript:AT3G49760.1	==	Sr--Chr1	Sr--Streb.1G015330.1
At--3	At--transcript:AT3G49760.1	==	Sr--Chr2	Sr--Streb.2G046520.1
At--3	At--transcript:AT3G30530.1	==	Sr--Chr4	Sr--Streb.4G016370.1
At--3	At--transcript:AT3G49760.1	==	Sr--Chr4	Sr--Streb.4G018140.1
At--3	At--transcript:AT3G19290.3	==	Sr--Chr6	Sr--Streb.6G000950.1
At--3	At--transcript:AT3G62420.1	==	Sr--Chr6	Sr--Streb.6G025310.1
At--3	At--transcript:AT3G49760.1	==	Sr--Chr7	Sr--Streb.7G021050.1
At--3	At--transcript:AT3G62420.1	==	Sr--Chr9	Sr--Streb.9G002160.1
At--4	At--transcript:AT4G37730.1	==	Sr--Chr1	Sr--Streb.1G015330.1
At--4	At--transcript:AT4G38900.1	==	Sr--Chr11	Sr--Streb.11G020140.1
At--4	At--transcript:AT4G35040.3	==	Sr--Chr11	Sr--Streb.11G019880.1
At--4	At--transcript:AT4G37730.1	==	Sr--Chr2	Sr--Streb.2G046520.1
At--4	At--transcript:AT4G34590.1	==	Sr--Chr2	Sr--Streb.2G036150.1
At--4	At--transcript:AT4G35040.3	==	Sr--Chr2	Sr--Streb.2G002660.1
At--4	At--transcript:AT4G36730.1	==	Sr--Chr2	Sr--Streb.2G047250.1
At--4	At--transcript:AT4G35040.3	==	Sr--Chr2	Sr--Streb.2G002460.1
At--4	At--transcript:AT4G34000.2	==	Sr--Chr3	Sr--Streb.3G012510.1
At--4	At--transcript:AT4G35900.1	==	Sr--Chr4	Sr--Streb.4G011920.1
At--4	At--transcript:AT4G37730.1	==	Sr--Chr4	Sr--Streb.4G018140.1
At--4	At--transcript:AT4G36730.1	==	Sr--Chr4	Sr--Streb.4G018680.1
At--4	At--transcript:AT4G34590.1	==	Sr--Chr5	Sr--Streb.5G027580.1
At--4	At--transcript:AT4G01120.1	==	Sr--Chr6	Sr--Streb.6G030450.1
At--4	At--transcript:AT4G34590.1	==	Sr--Chr6	Sr--Streb.6G001650.1
At--4	At--transcript:AT4G34000.2	==	Sr--Chr6	Sr--Streb.6G000950.1
At--4	At--transcript:AT4G37730.1	==	Sr--Chr7	Sr--Streb.7G021050.1
At--4	At--transcript:AT4G01120.1	==	Sr--Chr9	Sr--Streb.9G003580.1
At--5	At--transcript:AT5G15830.1	==	Sr--Chr2	Sr--Streb.2G045750.1
At--5	At--transcript:AT5G15830.1	==	Sr--Chr4	Sr--Streb.4G016370.1
At--5	At--transcript:AT5G38800.1	==	Sr--Chr4	Sr--Streb.4G016370.1
At--5	At--transcript:AT5G42910.1	==	Sr--Chr4	Sr--Streb.4G020480.1
At--5	At--transcript:AT5G11260.2	==	Sr--Chr5	Sr--Streb.5G015740.1
At--5	At--transcript:AT5G06839.3	==	Sr--Chr8	Sr--Streb.8G011630.1
At--5	At--transcript:AT5G49450.1	==	Sr--Chr9	Sr--Streb.9G002160.1

## Sheet: S6
Table S6. Cis-acting elements for SrbZIP promoters
ID	cis-acting element	sequence	annotation
Streb.10G008960.1	CGTCA-motif	CGTCA	cis-acting regulatory element involved in the MeJA-responsiveness
Streb.10G008960.1	CGTCA-motif	ATTAAT	cis-acting regulatory element involved in the MeJA-responsiveness
Streb.10G008960.1	Box 4	ATTAAT	cis-acting regulatory element involved in the MeJA-responsiveness
Streb.10G008960.1	Box 4	ATTAAT	part of a conserved DNA module involved in light responsiveness
Streb.10G008960.1	Box 4	ATTAAT	part of a conserved DNA module involved in light responsiveness
Streb.10G008960.1	Box 4	ATTAAT	part of a conserved DNA module involved in light responsiveness
Streb.10G008960.1	Box 4	ATTAAT	part of a conserved DNA module involved in light responsiveness
Streb.10G008960.1	Box 4	GCAACGTGTC	part of a conserved DNA module involved in light responsiveness
Streb.10G008960.1	ABRE	ACGTG	part of a conserved DNA module involved in light responsiveness
Streb.10G008960.1	ABRE	CACGTG	cis-acting element involved in the abscisic acid responsiveness
Streb.10G008960.1	ABRE	ACGTG	cis-acting element involved in the abscisic acid responsiveness
Streb.10G008960.1	ABRE	ATTATA	cis-acting element involved in the abscisic acid responsiveness
Streb.10G008960.1	G-Box	CACGTG	cis-acting element involved in the abscisic acid responsiveness
Streb.10G008960.1	G-Box	CCAAT	cis-acting regulatory element involved in light responsiveness
Streb.10G008960.1	CAAT-box	TAACACGTAG	cis-acting regulatory element involved in light responsiveness
Streb.10G008960.1	G-box	CACGAC	cis-acting regulatory element involved in light responsiveness
Streb.10G008960.1	G-box	CACGTG	cis-acting regulatory element involved in light responsiveness
Streb.10G008960.1	G-box	CAACTG	cis-acting regulatory element involved in light responsiveness
Streb.10G008960.1	MBS	CAACTG	cis-acting regulatory element involved in light responsiveness
Streb.10G008960.1	MBS	motif_sequence	MYB binding site involved in drought-inducibility
Streb.10G008960.1	TCT-motif	TCTTAC	MYB binding site involved in drought-inducibility
Streb.10G008960.1	TCT-motif	TCTTAC	part of a light responsive element
Streb.10G008960.1	TCT-motif	CCATCTTTTT	part of a light responsive element
Streb.10G008960.1	TCA-element	CCGTCC	part of a light responsive element
Streb.10G008960.1	A-box	AACCTAA	cis-acting element involved in salicylic acid responsiveness
Streb.10G008960.1	GT1-motif	GGTTAA	MYB binding site involved in light responsiveness
Streb.10G008960.1	GT1-motif	GGTTAA	light responsive element
Streb.10G008960.1	GT1-motif	GGTTAA	light responsive element
Streb.10G008960.1	GT1-motif	TGACG	light responsive element
Streb.10G008960.1	TGACG-motif	TGACG	light responsive element
Streb.10G008960.1	TGACG-motif	TGACG	cis-acting regulatory element involved in the MeJA-responsiveness
Streb.10G008960.1	TGACG-motif	motif_sequence	cis-acting regulatory element involved in the MeJA-responsiveness
Streb.10G010340.1	ATC-motif	CCGAAA	cis-acting regulatory element involved in the MeJA-responsiveness
Streb.10G010340.1	LTR	AACGAC	part of a conserved DNA module involved in light responsiveness
Streb.10G010340.1	TGA-element	TGAGTCA	cis-acting element involved in low-temperature responsiveness
Streb.10G010340.1	GCN4_motif	TGAGTCA	auxin-responsive element
Streb.10G010340.1	GCN4_motif	CCATCTTTTT	cis-regulatory element involved in endosperm expression
Streb.10G010340.1	TCA-element	TCAGAAGAGG	cis-regulatory element involved in endosperm expression
Streb.10G010340.1	TCA-element	CCACGTGGC	cis-acting element involved in salicylic acid responsiveness
Streb.10G010340.1	Box II	CCACGTGGC	cis-acting element involved in salicylic acid responsiveness
Streb.10G010340.1	Box II	CCACGTGGC	part of a light responsive element
Streb.10G010340.1	Box II	CCACGTGGC	part of a light responsive element
Streb.10G010340.1	Box II	TGGTAATAA	part of a light responsive element
Streb.10G010340.1	Box II	AATCTAATCC	part of a light responsive element
Streb.10G010340.1	ATCT-motif	CCCCCG	part of a light responsive element
Streb.10G010340.1	GC-motif	CAACGG	part of a conserved DNA module involved in light responsiveness
Streb.10G010340.1	CCAAT-box	TGACG	enhancer-like element involved in anoxic specific inducibility
Streb.10G010340.1	TGACG-motif	TGACG	MYBHv1 binding site
Streb.10G010340.1	TGACG-motif	TGACG	cis-acting regulatory element involved in the MeJA-responsiveness
Streb.10G010340.1	TGACG-motif	TGACG	cis-acting regulatory element involved in the MeJA-responsiveness
Streb.10G010340.1	TGACG-motif	GGTTAA	cis-acting regulatory element involved in the MeJA-responsiveness
Streb.10G010340.1	GT1-motif	GGTTAA	cis-acting regulatory element involved in the MeJA-responsiveness
Streb.10G010340.1	GT1-motif	GGTTAA	light responsive element
Streb.10G010340.1	GT1-motif	CGTCA	light responsive element
Streb.10G010340.1	CGTCA-motif	CGTCA	light responsive element
Streb.10G010340.1	CGTCA-motif	CGTCA	cis-acting regulatory element involved in the MeJA-responsiveness
Streb.10G010340.1	CGTCA-motif	CGTCA	cis-acting regulatory element involved in the MeJA-responsiveness
Streb.10G010340.1	CGTCA-motif	AAACCA	cis-acting regulatory element involved in the MeJA-responsiveness
Streb.10G010340.1	ARE	AAACCA	cis-acting regulatory element involved in the MeJA-responsiveness
Streb.10G010340.1	ARE	GCAACGTGTC	cis-acting regulatory element essential for the anaerobic induction
Streb.10G010340.1	ABRE	CACGTG	cis-acting regulatory element essential for the anaerobic induction
Streb.10G010340.1	ABRE	ACGTG	cis-acting element involved in the abscisic acid responsiveness
Streb.10G010340.1	ABRE	GCCGCGTGGC	cis-acting element involved in the abscisic acid responsiveness
Streb.10G010340.1	ABRE	CACGTG	cis-acting element involved in the abscisic acid responsiveness
Streb.10G010340.1	ABRE	ACGTG	cis-acting element involved in the abscisic acid responsiveness
Streb.10G010340.1	ABRE	ACGTG	cis-acting element involved in the abscisic acid responsiveness
Streb.10G010340.1	ABRE	GCCGCGTGGC	cis-acting element involved in the abscisic acid responsiveness
Streb.10G010340.1	ABRE	CACGTG	cis-acting element involved in the abscisic acid responsiveness
Streb.10G010340.1	ABRE	ACGTG	cis-acting element involved in the abscisic acid responsiveness
Streb.10G010340.1	ABRE	ACGTG	cis-acting element involved in the abscisic acid responsiveness
Streb.10G010340.1	ABRE	GCAACGTGTC	cis-acting element involved in the abscisic acid responsiveness
Streb.10G010340.1	ABRE	ACGTG	cis-acting element involved in the abscisic acid responsiveness
Streb.10G010340.1	ABRE	ACGTG	cis-acting element involved in the abscisic acid responsiveness
Streb.10G010340.1	ABRE	GATAGGA	cis-acting element involved in the abscisic acid responsiveness
Streb.10G010340.1	GATA-motif	TCTGTTG	cis-acting element involved in the abscisic acid responsiveness
Streb.10G010340.1	GARE-motif	CCTTTTG	part of a light responsive element
Streb.10G010340.1	P-box	CACGTG	gibberellin-responsive element
Streb.10G010340.1	G-Box	CACGTG	gibberellin-responsive element
Streb.10G010340.1	G-Box	CACGTG	cis-acting regulatory element involved in light responsiveness
Streb.10G010340.1	G-Box	CACGTT	cis-acting regulatory element involved in light responsiveness
Streb.10G010340.1	G-Box	CCAAT	cis-acting regulatory element involved in light responsiveness
Streb.10G010340.1	CAAT-box	ACACGTGGC	cis-acting regulatory element involved in light responsiveness
Streb.10G010340.1	G-box	CACGTG	cis-acting regulatory element involved in light responsiveness
Streb.10G010340.1	G-box	GCCACGTGGA	cis-acting regulatory element involved in light responsiveness
Streb.10G010340.1	G-box	CACGTG	cis-acting regulatory element involved in light responsiveness
Streb.10G010340.1	G-box	TACGTG	cis-acting regulatory element involved in light responsiveness
Streb.10G010340.1	G-box	tgACACGTGGCA	cis-acting regulatory element involved in light responsiveness
Streb.10G010340.1	G-box	GCCACGTGGA	cis-acting regulatory element involved in light responsiveness
Streb.10G010340.1	G-box	CACGTG	cis-acting regulatory element involved in light responsiveness
Streb.10G010340.1	G-box	TACGTG	cis-acting regulatory element involved in light responsiveness
Streb.10G010340.1	G-box	CACGAC	cis-acting regulatory element involved in light responsiveness
Streb.10G010340.1	G-box	TACGTG	cis-acting regulatory element involved in light responsiveness
Streb.10G010340.1	G-box	CAACTG	cis-acting regulatory element involved in light responsiveness
Streb.10G010340.1	MBS	CTTTACCAACCCCC	cis-acting regulatory element involved in light responsiveness
Streb.10G010340.1	4cl-CMA1c	ATAGAAATCAA	MYB binding site involved in drought-inducibility
Streb.10G026000.1	AT-rich element	CCATCTTTTT	light responsive element
Streb.10G026000.1	TCA-element	CCATCTTTTT	binding site of AT-rich DNA binding protein (ATBP-1)
Streb.10G026000.1	TCA-element	TCTTAC	cis-acting element involved in salicylic acid responsiveness
Streb.10G026000.1	TCT-motif	TCTTAC	cis-acting element involved in salicylic acid responsiveness
Streb.10G026000.1	TCT-motif	motif_sequence	part of a light responsive element
Streb.10G026000.1	AACA_motif	CCGAAA	part of a light responsive element
Streb.10G026000.1	LTR	AACGAC	involved in endosperm-specific negative expression
Streb.10G026000.1	TGA-element	GTTTTCTTAC	cis-acting element involved in low-temperature responsiveness
Streb.10G026000.1	TC-rich repeats	ATTCTCTAAC	auxin-responsive element
Streb.10G026000.1	TC-rich repeats	ATAGATAA	cis-acting element involved in defense and stress responsiveness
Streb.10G026000.1	GA-motif	GGTTAA	cis-acting element involved in defense and stress responsiveness
Streb.10G026000.1	GT1-motif	AAACCA	part of a light responsive element
Streb.10G026000.1	ARE	AAACCA	light responsive element
Streb.10G026000.1	ARE	AACCCGG	cis-acting regulatory element essential for the anaerobic induction
Streb.10G026000.1	ABRE	ATTAAT	cis-acting regulatory element essential for the anaerobic induction
Streb.10G026000.1	Box 4	ATTAAT	cis-acting element involved in the abscisic acid responsiveness
Streb.10G026000.1	Box 4	ATTAAT	part of a conserved DNA module involved in light responsiveness
Streb.10G026000.1	Box 4	AGAAACAA	part of a conserved DNA module involved in light responsiveness
Streb.10G026000.1	AE-box	CAAAGATATC	part of a conserved DNA module involved in light responsiveness
Streb.10G026000.1	circadian	CAAAGATATC	part of a module for light response
Streb.10G026000.1	circadian	CAAAT	cis-acting regulatory element involved in circadian control
Streb.10G026000.1	CAAT-box	CGCACGTGTC	cis-acting regulatory element involved in circadian control
Streb.10G030660.1	ABRE	CACGTG	cis-acting element involved in the abscisic acid responsiveness
Streb.10G030660.1	ABRE	ACGTG	cis-acting element involved in the abscisic acid responsiveness
Streb.10G030660.1	ABRE	ACGTG	cis-acting element involved in the abscisic acid responsiveness
Streb.10G030660.1	ABRE	GAATTTAATTAA	cis-acting element involved in the abscisic acid responsiveness
Streb.10G030660.1	GCN4_motif	AAACCA	cis-acting element involved in the abscisic acid responsiveness
Streb.10G030660.1	ARE	AAACCA	cis-regulatory element involved in endosperm expression
Streb.10G030660.1	ARE	CGTCA	cis-acting regulatory element essential for the anaerobic induction
Streb.10G030660.1	CGTCA-motif	CGTCA	cis-acting regulatory element essential for the anaerobic induction
Streb.10G030660.1	CGTCA-motif	CGTCA	cis-acting regulatory element involved in the MeJA-responsiveness
Streb.10G030660.1	CGTCA-motif	CGTCA	cis-acting regulatory element involved in the MeJA-responsiveness
Streb.10G030660.1	CGTCA-motif	CGTCA	cis-acting regulatory element involved in the MeJA-responsiveness
Streb.10G030660.1	CGTCA-motif	CCGAAA	cis-acting regulatory element involved in the MeJA-responsiveness
Streb.10G030660.1	LTR	TCCAACGGT	cis-acting regulatory element involved in the MeJA-responsiveness
Streb.10G030660.1	MSA-like	ATTAAT	cis-acting element involved in low-temperature responsiveness
Streb.10G030660.1	Box 4	ATTAAT	cis-acting element involved in cell cycle regulation
Streb.10G030660.1	Box 4	GGGCGG	part of a conserved DNA module involved in light responsiveness
Streb.10G030660.1	Sp1	motif_sequence	part of a conserved DNA module involved in light responsiveness
Streb.10G030660.1	AACA_motif	CAACGG	light responsive element
Streb.10G030660.1	CCAAT-box	CAACGG	involved in endosperm-specific negative expression
Streb.10G030660.1	CCAAT-box	GGTTAA	MYBHv1 binding site
Streb.10G030660.1	GT1-motif	GGTTAAT	MYBHv1 binding site
Streb.10G030660.1	GT1-motif	GGTTAA	light responsive element
Streb.10G030660.1	GT1-motif	atCATTTTCACt	light responsive element
Streb.10G030660.1	Box III	TGACG	light responsive element
Streb.10G030660.1	TGACG-motif	TGACG	protein binding site
Streb.10G030660.1	TGACG-motif	TGACG	cis-acting regulatory element involved in the MeJA-responsiveness
Streb.10G030660.1	TGACG-motif	TGACG	cis-acting regulatory element involved in the MeJA-responsiveness
Streb.10G030660.1	TGACG-motif	TGACG	cis-acting regulatory element involved in the MeJA-responsiveness
Streb.10G030660.1	TGACG-motif	tgACACGTGGCA	cis-acting regulatory element involved in the MeJA-responsiveness
Streb.10G030660.1	G-box	CACGTG	cis-acting regulatory element involved in the MeJA-responsiveness
Streb.10G030660.1	G-box	TACGTG	cis-acting regulatory element involved in light responsiveness
Streb.10G030660.1	G-box	CACGTG	cis-acting regulatory element involved in light responsiveness
Streb.10G030660.1	G-Box	CAAAT	cis-acting regulatory element involved in light responsiveness
Streb.10G030660.1	CAAT-box	CCGTCC	cis-acting regulatory element involved in light responsiveness
Streb.10G030660.1	A-box	GGTCCAT	cis-acting regulatory element related to meristem expression
Streb.11G004130.1	AuxRR-core	GATGACATGG	cis-acting regulatory element
Streb.11G004130.1	O2-site	CACGTC	cis-acting regulatory element involved in auxin responsiveness
Streb.11G004130.1	G-box	CACGAC	cis-acting regulatory element involved in zein metabolism regulation
Streb.11G004130.1	G-box	CAACTG	cis-acting regulatory element involved in light responsiveness
Streb.11G004130.1	MBS	CAACTG	cis-acting regulatory element involved in light responsiveness
Streb.11G004130.1	MBS	CAACGG	MYB binding site involved in drought-inducibility
Streb.11G004130.1	CCAAT-box	TTTTTACGGTTA	MYB binding site involved in drought-inducibility
Streb.11G004130.1	MBSI	GGTTAAT	MYBHv1 binding site
Streb.11G004130.1	GT1-motif	GGTTAA	MYB binding site involved in flavonoid biosynthetic genes regulation
Streb.11G004130.1	GT1-motif	TGACG	light responsive element
Streb.11G004130.1	TGACG-motif	TGACG	light responsive element
Streb.11G004130.1	TGACG-motif	AATCTAATCC	cis-acting regulatory element involved in the MeJA-responsiveness
Streb.11G004130.1	ATCT-motif	AACCTAA	cis-acting regulatory element involved in the MeJA-responsiveness
Streb.11G004130.1	MRE	AACCTAA	part of a conserved DNA module involved in light responsiveness
Streb.11G004130.1	MRE	AACCTAA	MYB binding site involved in light responsiveness
Streb.11G004130.1	MRE	CCAAT	MYB binding site involved in light responsiveness
Streb.11G004130.1	CAAT-box	GCCACT	MYB binding site involved in light responsiveness
Streb.11G004130.1	CAT-box	AAACCA	cis-acting regulatory element related to meristem expression
Streb.11G004130.1	ARE	TACGGTC	cis-acting regulatory element related to meristem expression
Streb.11G004130.1	ABRE	ACGTG	cis-acting regulatory element essential for the anaerobic induction
Streb.11G004130.1	ABRE	AAGATAAGATT	cis-acting element involved in the abscisic acid responsiveness
Streb.11G004130.1	GATA-motif	GATAGGA	cis-acting element involved in the abscisic acid responsiveness
Streb.11G004130.1	GATA-motif	ATTAAT	part of a light responsive element
Streb.11G004130.1	Box 4	ATTAAT	part of a light responsive element
Streb.11G004130.1	Box 4	TAACAAACTCCA	part of a conserved DNA module involved in light responsiveness
Streb.11G004130.1	AACA_motif	motif_sequence	part of a conserved DNA module involved in light responsiveness
Streb.11G004130.1	CGTCA-motif	CGTCA	involved in endosperm-specific negative expression
Streb.11G004130.1	CGTCA-motif	CAACGG	cis-acting regulatory element involved in the MeJA-responsiveness
Streb.11G004220.1	CCAAT-box	TTTTTACGGTTA	cis-acting regulatory element involved in the MeJA-responsiveness
Streb.11G004220.1	MBSI	GGTTAA	MYBHv1 binding site
Streb.11G004220.1	GT1-motif	TGACG	MYB binding site involved in flavonoid biosynthetic genes regulation
Streb.11G004220.1	TGACG-motif	GGTCCAT	light responsive element
Streb.11G004220.1	AuxRR-core	GATGATGTGG	cis-acting regulatory element involved in the MeJA-responsiveness
Streb.11G004220.1	O2-site	GATGACATGG	cis-acting regulatory element involved in auxin responsiveness
Streb.11G004220.1	O2-site	CACGTC	cis-acting regulatory element involved in zein metabolism regulation
Streb.11G004220.1	G-box	CAACTG	cis-acting regulatory element involved in zein metabolism regulation
Streb.11G004220.1	MBS	CAAAT	cis-acting regulatory element involved in light responsiveness
Streb.11G004220.1	CAAT-box	GCCACT	MYB binding site involved in drought-inducibility
Streb.11G004220.1	CAT-box	AACCTAA	cis-acting regulatory element related to meristem expression
Streb.11G004220.1	MRE	AACCTAA	cis-acting regulatory element related to meristem expression
Streb.11G004220.1	MRE	AATCTAATCC	MYB binding site involved in light responsiveness
Streb.11G004220.1	ATCT-motif	TACGGTC	MYB binding site involved in light responsiveness
Streb.11G004220.1	ABRE	ACGTG	part of a conserved DNA module involved in light responsiveness
Streb.11G004220.1	ABRE	TCTTAC	cis-acting element involved in the abscisic acid responsiveness
Streb.11G004220.1	TCT-motif	TCTTAC	cis-acting element involved in the abscisic acid responsiveness
Streb.11G004220.1	TCT-motif	GATAGGA	part of a light responsive element
Streb.11G004220.1	GATA-motif	AAACCA	part of a light responsive element
Streb.11G004220.1	ARE	CGTCA	part of a light responsive element
Streb.11G004220.1	CGTCA-motif	ATTAAT	cis-acting regulatory element essential for the anaerobic induction
Streb.11G004220.1	Box 4	motif_sequence	cis-acting regulatory element involved in the MeJA-responsiveness
Streb.11G006240.1	ARE	AAACCA	part of a conserved DNA module involved in light responsiveness
Streb.11G006240.1	ARE	TGAGTCA	cis-acting regulatory element essential for the anaerobic induction
Streb.11G006240.1	GCN4_motif	CCATCTTTTT	cis-acting regulatory element essential for the anaerobic induction
Streb.11G006240.1	TCA-element	TCTTAC	cis-regulatory element involved in endosperm expression
Streb.11G006240.1	TCT-motif	ACGTG	cis-acting element involved in salicylic acid responsiveness
Streb.11G006240.1	ABRE	TCTGTTG	part of a light responsive element
Streb.11G006240.1	GARE-motif	ATTAAT	cis-acting element involved in the abscisic acid responsiveness
Streb.11G006240.1	Box 4	ATTAAT	gibberellin-responsive element
Streb.11G006240.1	Box 4	motif_sequence	part of a conserved DNA module involved in light responsiveness
Streb.11G006240.1	HD-Zip 3	CGTCA	part of a conserved DNA module involved in light responsiveness
Streb.11G006240.1	CGTCA-motif	CGTCA	protein binding site
Streb.11G006240.1	CGTCA-motif	CGTCA	cis-acting regulatory element involved in the MeJA-responsiveness
Streb.11G006240.1	CGTCA-motif	CGTCA	cis-acting regulatory element involved in the MeJA-responsiveness
Streb.11G006240.1	CGTCA-motif	GATGA(C/T)(A/G)TG(A/G)	cis-acting regulatory element involved in the MeJA-responsiveness
Streb.11G006240.1	O2-site	TACGTG	cis-acting regulatory element involved in the MeJA-responsiveness
Streb.11G006240.1	G-box	ATAGATAA	cis-acting regulatory element involved in zein metabolism regulation
Streb.11G006240.1	GA-motif	CAACTG	cis-acting regulatory element involved in light responsiveness
Streb.11G006240.1	MBS	CAACGG	part of a light responsive element
Streb.11G006240.1	CCAAT-box	TGACG	MYB binding site involved in drought-inducibility
Streb.11G006240.1	TGACG-motif	TGACG	MYBHv1 binding site
Streb.11G006240.1	TGACG-motif	TGACG	cis-acting regulatory element involved in the MeJA-responsiveness
Streb.11G006240.1	TGACG-motif	TGACG	cis-acting regulatory element involved in the MeJA-responsiveness
Streb.11G006240.1	TGACG-motif	TGACGTAA	cis-acting regulatory element involved in the MeJA-responsiveness
Streb.11G006240.1	TGA-box	TAAAATACT	cis-acting regulatory element involved in the MeJA-responsiveness
Streb.11G006240.1	AT-rich sequence	GGTTAA	part of an auxin-responsive element
Streb.11G006240.1	GT1-motif	CCGTCC	element for maximal elicitor-mediated activation (2copies)
Streb.11G006240.1	A-box	CCGTCC	light responsive element
Streb.11G006240.1	A-box	CCTTTTG	cis-acting regulatory element
Streb.11G006240.1	P-box	CCAAT	cis-acting regulatory element
Streb.11G006240.1	CAAT-box	AAACCA	gibberellin-responsive element
Streb.11G009130.1	ARE	AAACCA	cis-acting regulatory element essential for the anaerobic induction
Streb.11G009130.1	ARE	TATCCCA	cis-acting regulatory element essential for the anaerobic induction
Streb.11G009130.1	TATC-box	ATTAAT	cis-acting regulatory element essential for the anaerobic induction
Streb.11G009130.1	Box 4	ATTAAT	cis-acting element involved in gibberellin-responsiveness
Streb.11G009130.1	Box 4	ATTAAT	part of a conserved DNA module involved in light responsiveness
Streb.11G009130.1	Box 4	CGTCA	part of a conserved DNA module involved in light responsiveness
Streb.11G009130.1	CGTCA-motif	CGTCA	part of a conserved DNA module involved in light responsiveness
Streb.11G009130.1	CGTCA-motif	CGTCA	cis-acting regulatory element involved in the MeJA-responsiveness
Streb.11G009130.1	CGTCA-motif	CGTCA	cis-acting regulatory element involved in the MeJA-responsiveness
Streb.11G009130.1	CGTCA-motif	CGTCA	cis-acting regulatory element involved in the MeJA-responsiveness
Streb.11G009130.1	CGTCA-motif	ATTCTCTAAC	cis-acting regulatory element involved in the MeJA-responsiveness
Streb.11G009130.1	TC-rich repeats	GGTTAAT	cis-acting regulatory element involved in the MeJA-responsiveness
Streb.11G009130.1	GT1-motif	GGTTAA	cis-acting element involved in defense and stress responsiveness
Streb.11G009130.1	GT1-motif	TGACG	light responsive element
Streb.11G009130.1	TGACG-motif	TGACG	light responsive element
Streb.11G009130.1	TGACG-motif	TGACG	cis-acting regulatory element involved in the MeJA-responsiveness
Streb.11G009130.1	TGACG-motif	TGACG	cis-acting regulatory element involved in the MeJA-responsiveness
Streb.11G009130.1	TGACG-motif	TGACG	cis-acting regulatory element involved in the MeJA-responsiveness
Streb.11G009130.1	TGACG-motif	TCTCCCT	cis-acting regulatory element involved in the MeJA-responsiveness
Streb.11G009130.1	TCCC-motif	TGACGTAA	cis-acting regulatory element involved in the MeJA-responsiveness
Streb.11G009130.1	TGA-box	CCGTCC	part of a light responsive element
Streb.11G009130.1	A-box	CCGTCC	part of an auxin-responsive element
Streb.11G009130.1	A-box	GCCACT	cis-acting regulatory element
Streb.11G009130.1	CAT-box	attctcaCCTACCA	cis-acting regulatory element
Streb.11G009130.1	L-box	TCTTAC	cis-acting regulatory element related to meristem expression
Streb.11G009130.1	TCT-motif	TCCGTGTACCA	part of a light responsive element
Streb.11G009130.1	Box II -like sequence	motif_sequence	part of a light responsive element
Streb.11G009130.1	ATC-motif	ATTCTCTAAC	cis-acting regulatory element
Streb.11G010070.1	TC-rich repeats	tgACACGTGGCA	part of a conserved DNA module involved in light responsiveness
Streb.11G010070.1	G-box	ACACGTGGC	cis-acting element involved in defense and stress responsiveness
Streb.11G010070.1	G-box	ACACGTG(G/t)CACC	cis-acting regulatory element involved in light responsiveness
Streb.11G010070.1	G-box	CACGTG	cis-acting regulatory element involved in light responsiveness
Streb.11G010070.1	G-box	tgACACGTGGCA	cis-acting regulatory element involved in light responsiveness
Streb.11G010070.1	G-box	CACGTG	cis-acting regulatory element involved in light responsiveness
Streb.11G010070.1	G-box	ATAGATAA	cis-acting regulatory element involved in light responsiveness
Streb.11G010070.1	GA-motif	CAACGG	cis-acting regulatory element involved in light responsiveness
Streb.11G010070.1	CCAAT-box	CAACGG	part of a light responsive element
Streb.11G010070.1	CCAAT-box	GGTTAA	MYBHv1 binding site
Streb.11G010070.1	GT1-motif	CCAAT	MYBHv1 binding site
Streb.11G010070.1	CAAT-box	CACGTG	light responsive element
Streb.11G010070.1	G-Box	GTATAAGGCC	cis-acting regulatory element involved in light responsiveness
Streb.11G010070.1	I-box	TATAAGAA	cis-acting regulatory element involved in light responsiveness
Streb.11G010070.1	GCN4_motif	AAACCA	part of a light responsive element
Streb.11G010070.1	ARE	AAACCA	cis-regulatory element involved in endosperm expression
Streb.11G010070.1	ARE	GCAACGTGTC	cis-acting regulatory element essential for the anaerobic induction
Streb.11G010070.1	ABRE	CACGTG	cis-acting regulatory element essential for the anaerobic induction
Streb.11G010070.1	ABRE	ACGTG	cis-acting element involved in the abscisic acid responsiveness
Streb.11G010070.1	ABRE	GACACGTGGC	cis-acting element involved in the abscisic acid responsiveness
Streb.11G010070.1	ABRE	CACGTG	cis-acting element involved in the abscisic acid responsiveness
Streb.11G010070.1	ABRE	ACGTG	cis-acting element involved in the abscisic acid responsiveness
Streb.11G010070.1	ABRE	TTACTTAA	cis-acting element involved in the abscisic acid responsiveness
Streb.11G010070.1	chs-CMA1a	AAGATAAGATT	cis-acting element involved in the abscisic acid responsiveness
Streb.11G010070.1	GATA-motif	ATTAAT	part of a light responsive element
Streb.11G010070.1	Box 4	ATTAAT	part of a light responsive element
Streb.11G010070.1	Box 4	motif_sequence	part of a conserved DNA module involved in light responsiveness
Streb.11G010070.1	TGA-element	ATTAAT	part of a conserved DNA module involved in light responsiveness
Streb.11G012820.1	Box 4	ATTAAT	auxin-responsive element
Streb.11G012820.1	Box 4	ATTAAT	part of a conserved DNA module involved in light responsiveness
Streb.11G012820.1	Box 4	ATTAAT	part of a conserved DNA module involved in light responsiveness
Streb.11G012820.1	Box 4	motif_sequence	part of a conserved DNA module involved in light responsiveness
Streb.11G012820.1	CGTCA-motif	CGTCA	part of a conserved DNA module involved in light responsiveness
Streb.11G012820.1	CGTCA-motif	AAACCA	cis-acting regulatory element involved in the MeJA-responsiveness
Streb.11G012820.1	ARE	CCATCTTTTT	cis-acting regulatory element involved in the MeJA-responsiveness
Streb.11G012820.1	TCA-element	ACGTG	cis-acting regulatory element essential for the anaerobic induction
Streb.11G012820.1	ABRE	ACGTG	cis-acting element involved in salicylic acid responsiveness
Streb.11G012820.1	ABRE	GATAGGA	cis-acting element involved in the abscisic acid responsiveness
Streb.11G012820.1	GATA-motif	GATAGGG	cis-acting element involved in the abscisic acid responsiveness
Streb.11G012820.1	GATA-motif	CCGTCC	part of a light responsive element
Streb.11G012820.1	A-box	CAAAT	part of a light responsive element
Streb.11G012820.1	CAAT-box	TACGTG	cis-acting regulatory element
Streb.11G012820.1	G-box	TACGTG	cis-acting regulatory element involved in light responsiveness
Streb.11G012820.1	G-box	GATGACATGG	cis-acting regulatory element involved in light responsiveness
Streb.11G012820.1	O2-site	CTTTATCA	cis-acting regulatory element involved in light responsiveness
Streb.11G012820.1	LAMP-element	TGACG	cis-acting regulatory element involved in zein metabolism regulation
Streb.11G012820.1	TGACG-motif	TGACG	part of a light responsive element
Streb.11G012820.1	TGACG-motif	TCTCCCT	cis-acting regulatory element involved in the MeJA-responsiveness
Streb.11G012820.1	TCCC-motif	ATATAT	cis-acting regulatory element involved in the MeJA-responsiveness
Streb.11G016810.1	CAAT-box	TGACG	part of a light responsive element
Streb.11G016810.1	TGACG-motif	GGTTAAT	cis-acting regulatory element involved in the MeJA-responsiveness
Streb.11G016810.1	GT1-motif	GGTTAAT	cis-acting regulatory element involved in the MeJA-responsiveness
Streb.11G016810.1	GT1-motif	GTGTGTGAA	light responsive element
Streb.11G016810.1	GT1-motif	ATAGATAA	light responsive element
Streb.11G016810.1	GA-motif	ATAGATAA	light responsive element
Streb.11G016810.1	GA-motif	GATGATGTGG	part of a light responsive element
Streb.11G016810.1	O2-site	CAACTG	part of a light responsive element
Streb.11G016810.1	MBS	ATTCTCTAAC	cis-acting regulatory element involved in zein metabolism regulation
Streb.11G016810.1	TC-rich repeats	CCGAAA	MYB binding site involved in drought-inducibility
Streb.11G016810.1	LTR	CGTCA	cis-acting element involved in defense and stress responsiveness
Streb.11G016810.1	CGTCA-motif	CGTCA	cis-acting element involved in low-temperature responsiveness
Streb.11G016810.1	CGTCA-motif	motif_sequence	cis-acting regulatory element involved in the MeJA-responsiveness
Streb.11G016810.1	AE-box	ATTAAT	cis-acting regulatory element involved in the MeJA-responsiveness
Streb.11G016810.1	Box 4	ATTAAT	part of a module for light response
Streb.11G016810.1	Box 4	TTACTTAA	part of a conserved DNA module involved in light responsiveness
Streb.11G016810.1	chs-CMA1a	TTACTTAA	part of a conserved DNA module involved in light responsiveness
Streb.11G016810.1	chs-CMA1a	TCTTAC	part of a light responsive element
Streb.11G016810.1	TCT-motif	CCATCTTTTT	part of a light responsive element
Streb.11G016810.1	TCA-element	AAACCA	part of a light responsive element
Streb.11G016810.1	ARE	TAAGAGAGGAA	cis-acting element involved in salicylic acid responsiveness
Streb.11G016810.1	3-AF1 binding site	TATA	cis-acting regulatory element essential for the anaerobic induction
Streb.11G019880.1	CAAT-box	CACGTGAAA	light responsive element
Streb.11G019880.1	G-Box	CACGTG	cis-acting regulatory element involved in light responsiveness
Streb.11G019880.1	G-Box	GGTCCAT	cis-acting regulatory element involved in light responsiveness
Streb.11G019880.1	AuxRR-core	CAACTG	cis-acting regulatory element involved in light responsiveness
Streb.11G019880.1	MBS	CACGTC	cis-acting regulatory element involved in auxin responsiveness
Streb.11G019880.1	G-box	CACGTG	MYB binding site involved in drought-inducibility
Streb.11G019880.1	G-box	CACGTG	cis-acting regulatory element involved in light responsiveness
Streb.11G019880.1	G-box	TACGTG	cis-acting regulatory element involved in light responsiveness
Streb.11G019880.1	G-box	CGTCA	cis-acting regulatory element involved in light responsiveness
Streb.11G019880.1	CGTCA-motif	ATTAAT	cis-acting regulatory element involved in light responsiveness
Streb.11G019880.1	Box 4	TCTGTTG	cis-acting regulatory element involved in the MeJA-responsiveness
Streb.11G019880.1	GARE-motif	TCTGTTG	part of a conserved DNA module involved in light responsiveness
Streb.11G019880.1	GARE-motif	ACGTG	gibberellin-responsive element
Streb.11G019880.1	ABRE	CACGTG	gibberellin-responsive element
Streb.11G019880.1	ABRE	ACGTG	cis-acting element involved in the abscisic acid responsiveness
Streb.11G019880.1	ABRE	CACGTG	cis-acting element involved in the abscisic acid responsiveness
Streb.11G019880.1	ABRE	ACGTG	cis-acting element involved in the abscisic acid responsiveness
Streb.11G019880.1	ABRE	ACGTG	cis-acting element involved in the abscisic acid responsiveness
Streb.11G019880.1	ABRE	AAACCA	cis-acting element involved in the abscisic acid responsiveness
Streb.11G019880.1	ARE	AAACCA	cis-acting element involved in the abscisic acid responsiveness
Streb.11G019880.1	ARE	GCCACT	cis-acting regulatory element essential for the anaerobic induction
Streb.11G019880.1	CAT-box	CCCCCG	cis-acting regulatory element essential for the anaerobic induction
Streb.11G019880.1	GC-motif	GGTTAA	cis-acting regulatory element related to meristem expression
Streb.11G019880.1	GT1-motif	GGTTAA	enhancer-like element involved in anoxic specific inducibility
Streb.11G019880.1	GT1-motif	TGACG	light responsive element
Streb.11G019880.1	TGACG-motif	GATGATGTGG	light responsive element
Streb.11G019880.1	O2-site	ATTCTCTAAC	cis-acting regulatory element involved in the MeJA-responsiveness
Streb.11G019880.1	TC-rich repeats	CCGAAA	cis-acting regulatory element involved in zein metabolism regulation
Streb.11G019880.1	LTR	motif_sequence	cis-acting element involved in defense and stress responsiveness
Streb.11G019880.1	TCT-motif	TGAGTCA	cis-acting element involved in low-temperature responsiveness
Streb.11G019880.1	GCN4_motif	GGTTAA	part of a light responsive element
Streb.11G020140.1	GT1-motif	GGTTAAT	cis-regulatory element involved in endosperm expression
Streb.11G020140.1	GT1-motif	GGTTAAT	light responsive element
Streb.11G020140.1	GT1-motif	GGTTAA	light responsive element
Streb.11G020140.1	GT1-motif	GTGTGTGAA	light responsive element
Streb.11G020140.1	GT1-motif	TGACG	light responsive element
Streb.11G020140.1	TGACG-motif	TGACG	light responsive element
Streb.11G020140.1	TGACG-motif	TGACG	cis-acting regulatory element involved in the MeJA-responsiveness
Streb.11G020140.1	TGACG-motif	TGACG	cis-acting regulatory element involved in the MeJA-responsiveness
Streb.11G020140.1	TGACG-motif	CAAAT	cis-acting regulatory element involved in the MeJA-responsiveness
Streb.11G020140.1	CAAT-box	TATA	cis-acting regulatory element involved in the MeJA-responsiveness
Streb.11G020140.1	ATCT-motif	AACCTAA	part of a light responsive element
Streb.11G020140.1	MRE	CCATCTTTTT	part of a conserved DNA module involved in light responsiveness
Streb.11G020140.1	TCA-element	CGTCA	MYB binding site involved in light responsiveness
Streb.11G020140.1	CGTCA-motif	CGTCA	cis-acting element involved in salicylic acid responsiveness
Streb.11G020140.1	CGTCA-motif	CGTCA	cis-acting regulatory element involved in the MeJA-responsiveness
Streb.11G020140.1	CGTCA-motif	CGTCA	cis-acting regulatory element involved in the MeJA-responsiveness
Streb.11G020140.1	CGTCA-motif	TTCGACCATCTT	cis-acting regulatory element involved in the MeJA-responsiveness
Streb.11G020140.1	SARE	CCGAAA	cis-acting regulatory element involved in the MeJA-responsiveness
Streb.11G020140.1	LTR	ATTAAT	cis-acting element involved in salicylic acid responsiveness
Streb.11G020140.1	Box 4	ATTAAT	cis-acting element involved in low-temperature responsiveness
Streb.11G020140.1	Box 4	ATTAAT	part of a conserved DNA module involved in light responsiveness
Streb.11G020140.1	Box 4	GGATTTTACAGT	part of a conserved DNA module involved in light responsiveness
Streb.1G002080.1	Sp1	AGAAACTT	part of a conserved DNA module involved in light responsiveness
Streb.1G002080.1	AE-box	CGTCA	light responsive element
Streb.1G002080.1	CGTCA-motif	CGTCA	part of a module for light response
Streb.1G002080.1	CGTCA-motif	AAACCA	cis-acting regulatory element involved in the MeJA-responsiveness
Streb.1G002080.1	ARE	ACGTG	cis-acting regulatory element involved in the MeJA-responsiveness
Streb.1G002080.1	ABRE	AAGGATAAGG	cis-acting regulatory element essential for the anaerobic induction
Streb.1G002080.1	GATA-motif	AACCTAA	cis-acting element involved in the abscisic acid responsiveness
Streb.1G002080.1	MRE	CCTTTTG	part of a light responsive element
Streb.1G002080.1	P-box	CCTTTTG	MYB binding site involved in light responsiveness
Streb.1G002080.1	P-box	CCAAT	gibberellin-responsive element
Streb.1G002080.1	CAAT-box	TATACA	gibberellin-responsive element
Streb.1G002080.1	TC-rich repeats	CAACTG	cis-acting regulatory element involved in light responsiveness
Streb.1G002080.1	MBS	CACGAC	cis-acting element involved in defense and stress responsiveness
Streb.1G002080.1	G-box	CACGAC	MYB binding site involved in drought-inducibility
Streb.1G002080.1	G-box	CAACGG	cis-acting regulatory element involved in light responsiveness
Streb.1G002080.1	CCAAT-box	TGACG	cis-acting regulatory element involved in light responsiveness
Streb.1G002080.1	TGACG-motif	TGACG	MYBHv1 binding site
Streb.1G002080.1	TGACG-motif	CAACTG	cis-acting regulatory element involved in the MeJA-responsiveness
Streb.1G005290.1	MBS	TACGTG	cis-acting regulatory element involved in the MeJA-responsiveness
Streb.1G005290.1	G-box	TACGTG	MYB binding site involved in drought-inducibility
Streb.1G005290.1	G-box	CACGAC	cis-acting regulatory element involved in light responsiveness
Streb.1G005290.1	G-box	TAAACGTG	cis-acting regulatory element involved in light responsiveness
Streb.1G005290.1	G-box	GATGATGTGG	cis-acting regulatory element involved in light responsiveness
Streb.1G005290.1	O2-site	GGTTAA	cis-acting regulatory element involved in light responsiveness
Streb.1G005290.1	GT1-motif	GGTTAA	cis-acting regulatory element involved in zein metabolism regulation
Streb.1G005290.1	GT1-motif	GGTTAA	light responsive element
Streb.1G005290.1	GT1-motif	TGACG	light responsive element
Streb.1G005290.1	TGACG-motif	CAACGG	light responsive element
Streb.1G005290.1	CCAAT-box	TGGTAATAA	cis-acting regulatory element involved in the MeJA-responsiveness
Streb.1G005290.1	Box II	ATTATA	MYBHv1 binding site
Streb.1G005290.1	CAAT-box	TAGATAACC	part of a light responsive element
Streb.1G005290.1	I-box	CAAATGAA(A/G)A	cis-acting regulatory element involved in light responsiveness
Streb.1G005290.1	Gap-box	TGAGTCA	part of a light responsive element
Streb.1G005290.1	GCN4_motif	TGAGTCA	part of a light responsive element
Streb.1G005290.1	GCN4_motif	AAACCA	cis-regulatory element involved in endosperm expression
Streb.1G005290.1	ARE	ACGTG	cis-regulatory element involved in endosperm expression
Streb.1G005290.1	ABRE	ACGTG	cis-acting regulatory element essential for the anaerobic induction
Streb.1G005290.1	ABRE	ACGTG	cis-acting element involved in the abscisic acid responsiveness
Streb.1G005290.1	ABRE	TCTTAC	cis-acting element involved in the abscisic acid responsiveness
Streb.1G005290.1	TCT-motif	motif_sequence	cis-acting element involved in the abscisic acid responsiveness
Streb.1G005290.1	CGTCA-motif	CAAAGATATC	part of a light responsive element
Streb.1G005290.1	circadian	CAAAGATATC	cis-acting regulatory element involved in the MeJA-responsiveness
Streb.1G005290.1	circadian	GTAAT(G/C)ATTAC	cis-acting regulatory element involved in circadian control
Streb.1G005290.1	HD-Zip 3	CGTCA	cis-acting regulatory element involved in circadian control
Streb.1G015330.1	CGTCA-motif	ATTAAT	protein binding site
Streb.1G015330.1	Box 4	ATTAAT	cis-acting regulatory element involved in the MeJA-responsiveness
Streb.1G015330.1	Box 4	TATCCCA	part of a conserved DNA module involved in light responsiveness
Streb.1G015330.1	TATC-box	ACGTG	part of a conserved DNA module involved in light responsiveness
Streb.1G015330.1	ABRE	ACGTG	cis-acting element involved in gibberellin-responsiveness
Streb.1G015330.1	ABRE	ACGTG	cis-acting element involved in the abscisic acid responsiveness
Streb.1G015330.1	ABRE	GACACGTGGC	cis-acting element involved in the abscisic acid responsiveness
Streb.1G015330.1	ABRE	CACGTG	cis-acting element involved in the abscisic acid responsiveness
Streb.1G015330.1	ABRE	ACGTG	cis-acting element involved in the abscisic acid responsiveness
Streb.1G015330.1	ABRE	AAGATAAGATT	cis-acting element involved in the abscisic acid responsiveness
Streb.1G015330.1	GATA-motif	AAGATAAGATT	cis-acting element involved in the abscisic acid responsiveness
Streb.1G015330.1	GATA-motif	AAACCA	part of a light responsive element
Streb.1G015330.1	ARE	AAACCA	part of a light responsive element
Streb.1G015330.1	ARE	AAACCA	cis-acting regulatory element essential for the anaerobic induction
Streb.1G015330.1	ARE	AAACCA	cis-acting regulatory element essential for the anaerobic induction
Streb.1G015330.1	ARE	CACGTT	cis-acting regulatory element essential for the anaerobic induction
Streb.1G015330.1	G-Box	CACGTG	cis-acting regulatory element essential for the anaerobic induction
Streb.1G015330.1	G-Box	CAAAT	cis-acting regulatory element involved in light responsiveness
Streb.1G015330.1	CAAT-box	TAACACGTAG	cis-acting regulatory element involved in light responsiveness
Streb.1G015330.1	G-box	TACGTG	cis-acting regulatory element involved in light responsiveness
Streb.1G015330.1	G-box	CCACGTAA	cis-acting regulatory element involved in light responsiveness
Streb.1G015330.1	G-box	TACGTG	cis-acting regulatory element involved in light responsiveness
Streb.1G015330.1	G-box	CACGTG	cis-acting regulatory element involved in light responsiveness
Streb.1G015330.1	G-box	CAACTG	cis-acting regulatory element involved in light responsiveness
Streb.1G015330.1	MBS	CAACTG	cis-acting regulatory element involved in light responsiveness
Streb.1G015330.1	MBS	CCGAAA	MYB binding site involved in drought-inducibility
Streb.1G015330.1	LTR	AACGAC	MYB binding site involved in drought-inducibility
Streb.1G015330.1	TGA-element	AACGAC	cis-acting element involved in low-temperature responsiveness
Streb.1G015330.1	TGA-element	motif_sequence	auxin-responsive element
Streb.1G015330.1	ATC-motif	ACCTAACCCGC	auxin-responsive element
Streb.1G015330.1	chs-Unit 1 m1	CTAACGTATT	part of a conserved DNA module involved in light responsiveness
Streb.1G015330.1	ACE	ATAGAAATCAA	part of a light responsive element
Streb.1G015330.1	AT-rich element	CCATCTTTTT	cis-acting element involved in light responsiveness
Streb.1G015330.1	TCA-element	ACGAGCACCGCC	binding site of AT-rich DNA binding protein (ATBP-1)
Streb.1G015330.1	C-box	GCCACT	cis-acting element involved in salicylic acid responsiveness
Streb.1G015330.1	CAT-box	ACACGTAGA	cis-acting regulatory element involved in light responsiveness
Streb.1G015330.1	Box II	AATCTAATCC	cis-acting regulatory element related to meristem expression
Streb.1G015330.1	ATCT-motif	TTTTTACGGTTA	part of a light responsive element
Streb.1G015330.1	MBSI	CAACGG	part of a conserved DNA module involved in light responsiveness
Streb.1G015330.1	CCAAT-box	TGACG	MYB binding site involved in flavonoid biosynthetic genes regulation
Streb.1G015330.1	TGACG-motif	GGTTAAT	MYBHv1 binding site
Streb.1G015330.1	GT1-motif	GGTTAA	cis-acting regulatory element involved in the MeJA-responsiveness
Streb.1G015330.1	GT1-motif	GTTTTCTTAC	light responsive element
Streb.1G015330.1	TC-rich repeats	ATTCTCTAAC	light responsive element
Streb.1G023230.1	TC-rich repeats	ATTCTCTAAC	cis-acting element involved in defense and stress responsiveness
Streb.1G023230.1	TC-rich repeats	ATTCTCTAAC	cis-acting element involved in defense and stress responsiveness
Streb.1G023230.1	TC-rich repeats	GTTTTCTTAC	cis-acting element involved in defense and stress responsiveness
Streb.1G023230.1	TC-rich repeats	ATAGATAA	cis-acting element involved in defense and stress responsiveness
Streb.1G023230.1	GA-motif	CAACGG	cis-acting element involved in defense and stress responsiveness
Streb.1G023230.1	CCAAT-box	GGTTAA	part of a light responsive element
Streb.1G023230.1	GT1-motif	GGTTAA	MYBHv1 binding site
Streb.1G023230.1	GT1-motif	AACCTAA	light responsive element
Streb.1G023230.1	MRE	AACCTAA	light responsive element
Streb.1G023230.1	MRE	AACCTAA	MYB binding site involved in light responsiveness
Streb.1G023230.1	MRE	AACCTAA	MYB binding site involved in light responsiveness
Streb.1G023230.1	MRE	AACCTAA	MYB binding site involved in light responsiveness
Streb.1G023230.1	MRE	AACCTAA	MYB binding site involved in light responsiveness
Streb.1G023230.1	MRE	AACCTAA	MYB binding site involved in light responsiveness
Streb.1G023230.1	MRE	CAAAT	MYB binding site involved in light responsiveness
Streb.1G023230.1	CAAT-box	GCCACT	MYB binding site involved in light responsiveness
Streb.1G023230.1	CAT-box	TATAAA	part of a light responsive element
Streb.1G023230.1	TCT-motif	ACCTAACCCGC	cis-acting regulatory element related to meristem expression
Streb.1G023230.1	chs-Unit 1 m1	ATTAAT	part of a light responsive element
Streb.1G023230.1	Box 4	ATTAAT	part of a light responsive element
Streb.1G023230.1	Box 4	ATTAAT	part of a conserved DNA module involved in light responsiveness
Streb.1G023230.1	Box 4	ATTAAT	part of a conserved DNA module involved in light responsiveness
Streb.1G023230.1	Box 4	motif_sequence	part of a conserved DNA module involved in light responsiveness
Streb.1G023230.1	Sp1	AACGAC	part of a conserved DNA module involved in light responsiveness
Streb.1G023230.1	TGA-element	AACGAC	light responsive element
Streb.1G023230.1	TGA-element	CCAAT	auxin-responsive element
Streb.1G023880.1	CAAT-box	TATA	auxin-responsive element
Streb.1G023880.1	LAMP-element	CGTCA	part of a light responsive element
Streb.1G023880.1	CGTCA-motif	ATTAAT	part of a light responsive element
Streb.1G023880.1	Box 4	ATTAAT	cis-acting regulatory element involved in the MeJA-responsiveness
Streb.1G023880.1	Box 4	AGAAACAA	part of a conserved DNA module involved in light responsiveness
Streb.1G023880.1	AE-box	AAACCA	part of a conserved DNA module involved in light responsiveness
Streb.1G023880.1	ARE	AAACCA	part of a module for light response
Streb.1G023880.1	ARE	AAACCA	cis-acting regulatory element essential for the anaerobic induction
Streb.1G023880.1	ARE	AAACCA	cis-acting regulatory element essential for the anaerobic induction
Streb.1G023880.1	ARE	AAACCA	cis-acting regulatory element essential for the anaerobic induction
Streb.1G023880.1	ARE	AAACCA	cis-acting regulatory element essential for the anaerobic induction
Streb.1G023880.1	ARE	AAACCA	cis-acting regulatory element essential for the anaerobic induction
Streb.1G023880.1	ARE	AACCTAA	cis-acting regulatory element essential for the anaerobic induction
Streb.1G023880.1	MRE	AATCTAATCC	cis-acting regulatory element essential for the anaerobic induction
Streb.1G023880.1	ATCT-motif	AATCTAATCC	MYB binding site involved in light responsiveness
Streb.1G023880.1	ATCT-motif	TGACG	part of a conserved DNA module involved in light responsiveness
Streb.1G023880.1	TGACG-motif	GGTTAA	part of a conserved DNA module involved in light responsiveness
Streb.1G023880.1	GT1-motif	GGTTAA	cis-acting regulatory element involved in the MeJA-responsiveness
Streb.1G023880.1	GT1-motif	ATTCTCTAAC	light responsive element
Streb.1G023880.1	TC-rich repeats	CCGAAA	light responsive element
Streb.1G023880.1	LTR	CCGAAA	cis-acting element involved in defense and stress responsiveness
Streb.1G023880.1	LTR	CCGAAA	cis-acting element involved in low-temperature responsiveness
Streb.1G023880.1	LTR	motif_sequence	cis-acting element involved in low-temperature responsiveness
Streb.1G023880.1	TCT-motif	TCTTAC	cis-acting element involved in low-temperature responsiveness
Streb.1G023880.1	TCT-motif	TCTTAC	part of a light responsive element
Streb.1G023880.1	TCT-motif	TCTTAC	part of a light responsive element
Streb.1G023880.1	TCT-motif	TCTTAC	part of a light responsive element
Streb.1G023880.1	TCT-motif	CTAACGTATT	part of a light responsive element
Streb.1G023880.1	ACE	CCATCTTTTT	part of a light responsive element
Streb.1G023880.1	TCA-element	CAATCAAAACCT	cis-acting element involved in light responsiveness
Streb.1G023880.1	AAAC-motif	CCTTTTG	cis-acting element involved in salicylic acid responsiveness
Streb.1G027430.1	P-box	CCCCCG	light responsive element
Streb.1G027430.1	GC-motif	CCGTCC	gibberellin-responsive element
Streb.1G027430.1	A-box	TATAAAA	enhancer-like element involved in anoxic specific inducibility
Streb.1G027430.1	CAAT-box	gGATAAGGTG	cis-acting regulatory element
Streb.1G027430.1	I-box	CACGTT	part of a light responsive element
Streb.1G027430.1	G-Box	GGTCCAT	part of a light responsive element
Streb.1G027430.1	AuxRR-core	GATGACATGG	cis-acting regulatory element involved in light responsiveness
Streb.1G027430.1	O2-site	GATGATGTGG	cis-acting regulatory element involved in auxin responsiveness
Streb.1G027430.1	O2-site	CACGTC	cis-acting regulatory element involved in zein metabolism regulation
Streb.1G027430.1	G-box	CACGTC	cis-acting regulatory element involved in zein metabolism regulation
Streb.1G027430.1	G-box	CACGTC	cis-acting regulatory element involved in light responsiveness
Streb.1G027430.1	G-box	TAAACGTG	cis-acting regulatory element involved in light responsiveness
Streb.1G027430.1	G-box	GTTTTCTTAC	cis-acting regulatory element involved in light responsiveness
Streb.1G027430.1	TC-rich repeats	GGTTAA	cis-acting regulatory element involved in light responsiveness
Streb.1G027430.1	GT1-motif	GGTTAA	cis-acting element involved in defense and stress responsiveness
Streb.1G027430.1	GT1-motif	GGTTAA	light responsive element
Streb.1G027430.1	GT1-motif	TCTCCCT	light responsive element
Streb.1G027430.1	TCCC-motif	CAACGG	light responsive element
Streb.1G027430.1	CCAAT-box	motif_sequence	part of a light responsive element
Streb.1G027430.1	Box 4	AACGAC	MYBHv1 binding site
Streb.1G027430.1	TGA-element	CCGAAA	part of a conserved DNA module involved in light responsiveness
Streb.1G027430.1	LTR	CCGAAA	auxin-responsive element
Streb.1G027430.1	LTR	CCATCTTTTT	cis-acting element involved in low-temperature responsiveness
Streb.1G027430.1	TCA-element	TGAGTCA	cis-acting element involved in low-temperature responsiveness
Streb.1G027430.1	GCN4_motif	AAGGATAAGG	cis-acting element involved in salicylic acid responsiveness
Streb.1G027430.1	GATA-motif	TCTTAC	cis-regulatory element involved in endosperm expression
Streb.1G027430.1	TCT-motif	TCTTAC	part of a light responsive element
Streb.1G027430.1	TCT-motif	ACGTG	part of a light responsive element
Streb.1G027430.1	ABRE	ACGTG	part of a light responsive element
Streb.1G027430.1	ABRE	ACGTG	cis-acting element involved in the abscisic acid responsiveness
Streb.1G027430.1	ABRE	ACGTG	cis-acting element involved in the abscisic acid responsiveness
Streb.1G027430.1	ABRE	ATTAAT	cis-acting element involved in the abscisic acid responsiveness
Streb.1G029990.1	Box 4	CAAAGATATC	cis-acting element involved in the abscisic acid responsiveness
Streb.1G029990.1	circadian	CGTCA	part of a conserved DNA module involved in light responsiveness
Streb.1G029990.1	CGTCA-motif	CGTCA	cis-acting regulatory element involved in circadian control
Streb.1G029990.1	CGTCA-motif	AAACCA	cis-acting regulatory element involved in the MeJA-responsiveness
Streb.1G029990.1	ARE	AAACCA	cis-acting regulatory element involved in the MeJA-responsiveness
Streb.1G029990.1	ARE	AAACCA	cis-acting regulatory element essential for the anaerobic induction
Streb.1G029990.1	ARE	AAACCA	cis-acting regulatory element essential for the anaerobic induction
Streb.1G029990.1	ARE	GATAGGG	cis-acting regulatory element essential for the anaerobic induction
Streb.1G029990.1	GATA-motif	AAGATAAGATT	cis-acting regulatory element essential for the anaerobic induction
Streb.1G029990.1	GATA-motif	GATAGGG	part of a light responsive element
Streb.1G029990.1	GATA-motif	TACGGTC	part of a light responsive element
Streb.1G029990.1	ABRE	GACACGTGGC	part of a light responsive element
Streb.1G029990.1	ABRE	CACGTG	cis-acting element involved in the abscisic acid responsiveness
Streb.1G029990.1	ABRE	ACGTG	cis-acting element involved in the abscisic acid responsiveness
Streb.1G029990.1	ABRE	ACGTG	cis-acting element involved in the abscisic acid responsiveness
Streb.1G029990.1	ABRE	ACGTG	cis-acting element involved in the abscisic acid responsiveness
Streb.1G029990.1	ABRE	CACGTG	cis-acting element involved in the abscisic acid responsiveness
Streb.1G029990.1	ABRE	ACGTG	cis-acting element involved in the abscisic acid responsiveness
Streb.1G029990.1	ABRE	TACGGTC	cis-acting element involved in the abscisic acid responsiveness
Streb.1G029990.1	ABRE	CATGCATG	cis-acting element involved in the abscisic acid responsiveness
Streb.1G029990.1	RY-element	TATA	cis-acting element involved in the abscisic acid responsiveness
Streb.1G029990.1	CAAT-box	CACGTG	cis-acting regulatory element involved in seed-specific regulation
Streb.1G029990.1	G-Box	GCCACGTGGA	cis-acting regulatory element involved in light responsiveness
Streb.1G029990.1	G-box	CACGTG	cis-acting regulatory element involved in light responsiveness
Streb.1G029990.1	G-box	CACGTC	cis-acting regulatory element involved in light responsiveness
Streb.1G029990.1	G-box	TACGTG	cis-acting regulatory element involved in light responsiveness
Streb.1G029990.1	G-box	ACACGTGT	cis-acting regulatory element involved in light responsiveness
Streb.1G029990.1	G-box	CACGTG	cis-acting regulatory element involved in light responsiveness
Streb.1G029990.1	G-box	motif_sequence	cis-acting regulatory element involved in light responsiveness
Streb.1G029990.1	TCT-motif	AACCTAA	cis-acting regulatory element involved in light responsiveness
Streb.1G029990.1	MRE	AACCTAA	part of a light responsive element
Streb.1G029990.1	MRE	AATCTAATCC	MYB binding site involved in light responsiveness
Streb.1G029990.1	ATCT-motif	GATGATGTGG	MYB binding site involved in light responsiveness
Streb.1G029990.1	O2-site	GTTTTCTTAC	part of a conserved DNA module involved in light responsiveness
Streb.1G029990.1	TC-rich repeats	TGACG	cis-acting regulatory element involved in zein metabolism regulation
Streb.1G029990.1	TGACG-motif	TGACG	cis-acting element involved in defense and stress responsiveness
Streb.1G029990.1	TGACG-motif	GGTTAA	cis-acting regulatory element involved in the MeJA-responsiveness
Streb.1G029990.1	GT1-motif	GGTTAA	cis-acting regulatory element involved in the MeJA-responsiveness
Streb.1G029990.1	GT1-motif	CCTTTTG	light responsive element
Streb.1G035990.1	P-box	CCAAT	light responsive element
Streb.1G035990.1	CAAT-box	CACGAC	gibberellin-responsive element
Streb.1G035990.1	G-box	CTTTATCA	MYB binding site involved in drought-inducibility
Streb.1G035990.1	LAMP-element	ATTAAT	cis-acting regulatory element involved in light responsiveness
Streb.1G035990.1	Box 4	ATTAAT	part of a light responsive element
Streb.1G035990.1	Box 4	CGTCA	part of a conserved DNA module involved in light responsiveness
Streb.1G035990.1	CGTCA-motif	AAACCA	part of a conserved DNA module involved in light responsiveness
Streb.1G035990.1	ARE	AAACCA	cis-acting regulatory element involved in the MeJA-responsiveness
Streb.1G035990.1	ARE	AAACCA	cis-acting regulatory element essential for the anaerobic induction
Streb.1G035990.1	ARE	TCTGTTG	cis-acting regulatory element essential for the anaerobic induction
Streb.1G035990.1	GARE-motif	AAGATAAGATT	cis-acting regulatory element essential for the anaerobic induction
Streb.1G035990.1	GATA-motif	AAGATAAGATT	gibberellin-responsive element
Streb.1G035990.1	GATA-motif	TGGTAATAA	part of a light responsive element
Streb.1G035990.1	Box II	AACCTAA	part of a light responsive element
Streb.1G035990.1	MRE	CCCCCG	part of a light responsive element
Streb.1G035990.1	GC-motif	GATGACATGG	MYB binding site involved in light responsiveness
Streb.1G035990.1	O2-site	CAACGG	enhancer-like element involved in anoxic specific inducibility
Streb.1G035990.1	CCAAT-box	TGACG	cis-acting regulatory element involved in zein metabolism regulation
Streb.1G035990.1	TGACG-motif	motif_sequence	MYBHv1 binding site
Streb.1G035990.1	ATC-motif	ATAGAAATCAA	cis-acting regulatory element involved in the MeJA-responsiveness
Streb.1G035990.1	AT-rich element	CAATCAAAACCT	part of a conserved DNA module involved in light responsiveness
Streb.1G035990.1	AAAC-motif	CAAAGATATC	binding site of AT-rich DNA binding protein (ATBP-1)
Streb.1G036060.1	circadian	ACGTG	light responsive element
Streb.1G036060.1	ABRE	AAACCA	cis-acting regulatory element involved in circadian control
Streb.1G036060.1	ARE	CAAAT	cis-acting element involved in the abscisic acid responsiveness
Streb.1G036060.1	CAAT-box	CCTTTTG	cis-acting regulatory element essential for the anaerobic induction
Streb.1G036060.1	P-box	CAACTG	gibberellin-responsive element
Streb.1G036060.1	MBS	TACGTG	gibberellin-responsive element
Streb.1G036060.1	G-box	CCGAAA	MYB binding site involved in drought-inducibility
Streb.1G036060.1	LTR	motif_sequence	cis-acting regulatory element involved in light responsiveness
Streb.1G036060.1	TCT-motif	CCATCTTTTT	cis-acting element involved in low-temperature responsiveness
Streb.1G036060.1	TCA-element	CCATCTTTTT	part of a light responsive element
Streb.1G036060.1	TCA-element	AACCTAA	cis-acting element involved in salicylic acid responsiveness
Streb.1G036060.1	MRE	GGTTAA	cis-acting element involved in salicylic acid responsiveness
Streb.1G036060.1	GT1-motif	GATGA(C/T)(A/G)TG(A/G)	MYB binding site involved in light responsiveness
Streb.1G036060.1	O2-site	AAACCA	light responsive element
Streb.1G050640.1	ARE	AAACCA	cis-acting regulatory element involved in zein metabolism regulation
Streb.1G050640.1	ARE	AAACCA	cis-acting regulatory element essential for the anaerobic induction
Streb.1G050640.1	ARE	TCTGTTG	cis-acting regulatory element essential for the anaerobic induction
Streb.1G050640.1	GARE-motif	ATTAAT	cis-acting regulatory element essential for the anaerobic induction
Streb.1G050640.1	Box 4	ATTAAT	gibberellin-responsive element
Streb.1G050640.1	Box 4	ATTAAT	part of a conserved DNA module involved in light responsiveness
Streb.1G050640.1	Box 4	ATTAAT	part of a conserved DNA module involved in light responsiveness
Streb.1G050640.1	Box 4	CGTCA	part of a conserved DNA module involved in light responsiveness
Streb.1G050640.1	CGTCA-motif	CGTCA	part of a conserved DNA module involved in light responsiveness
Streb.1G050640.1	CGTCA-motif	CGTCA	cis-acting regulatory element involved in the MeJA-responsiveness
Streb.1G050640.1	CGTCA-motif	CCTTTTG	cis-acting regulatory element involved in the MeJA-responsiveness
Streb.1G050640.1	P-box	CCTTTTG	cis-acting regulatory element involved in the MeJA-responsiveness
Streb.1G050640.1	P-box	CAAAT	gibberellin-responsive element
Streb.1G050640.1	CAAT-box	TCACTTGA	gibberellin-responsive element
Streb.1G050640.1	chs-CMA2a	TACAAAA	cis-acting regulatory element involved in light responsiveness
Streb.1G050640.1	GCN4_motif	TCTTAC	part of a light responsive element
Streb.1G050640.1	TCT-motif	GAATTTAATTAA	cis-regulatory element involved in endosperm expression
Streb.1G050640.1	LTR	TTTTTACGGTTA	part of a light responsive element
Streb.1G050640.1	MBSI	TGACG	cis-acting element involved in low-temperature responsiveness
Streb.1G050640.1	TGACG-motif	TGACG	MYB binding site involved in flavonoid biosynthetic genes regulation
Streb.1G050640.1	TGACG-motif	TGACG	cis-acting regulatory element involved in the MeJA-responsiveness
Streb.1G050640.1	TGACG-motif	GGTTAA	cis-acting regulatory element involved in the MeJA-responsiveness
Streb.1G050640.1	GT1-motif	GGTTAAT	cis-acting regulatory element involved in the MeJA-responsiveness
Streb.1G050640.1	GT1-motif	motif_sequence	light responsive element
Streb.1G050880.1	LTR	TGAGTCA	light responsive element
Streb.1G050880.1	GCN4_motif	TCTTAC	cis-acting element involved in low-temperature responsiveness
Streb.1G050880.1	TCT-motif	TTACTTAA	cis-regulatory element involved in endosperm expression
Streb.1G050880.1	chs-CMA1a	TTACTTAA	part of a light responsive element
Streb.1G050880.1	chs-CMA1a	AACCTAA	part of a light responsive element
Streb.1G050880.1	MRE	ATTCTCTAAC	part of a light responsive element
Streb.1G050880.1	TC-rich repeats	ATAGATAA	MYB binding site involved in light responsiveness
Streb.1G050880.1	GA-motif	TTTTTACGGTTA	cis-acting element involved in defense and stress responsiveness
Streb.1G050880.1	MBSI	TGACG	part of a light responsive element
Streb.1G050880.1	TGACG-motif	TGACG	MYB binding site involved in flavonoid biosynthetic genes regulation
Streb.1G050880.1	TGACG-motif	GGTTAA	cis-acting regulatory element involved in the MeJA-responsiveness
Streb.1G050880.1	GT1-motif	ATTAAT	cis-acting regulatory element involved in the MeJA-responsiveness
Streb.1G050880.1	Box 4	ATTAAT	light responsive element
Streb.1G050880.1	Box 4	ATTAAT	part of a conserved DNA module involved in light responsiveness
Streb.1G050880.1	Box 4	ATTAAT	part of a conserved DNA module involved in light responsiveness
Streb.1G050880.1	Box 4	CAAAGATATC	part of a conserved DNA module involved in light responsiveness
Streb.1G050880.1	circadian	CAAAGATATC	part of a conserved DNA module involved in light responsiveness
Streb.1G050880.1	circadian	CGTCA	cis-acting regulatory element involved in circadian control
Streb.1G050880.1	CGTCA-motif	CGTCA	cis-acting regulatory element involved in circadian control
Streb.1G050880.1	CGTCA-motif	AAACCA	cis-acting regulatory element involved in the MeJA-responsiveness
Streb.1G050880.1	ARE	AAACCA	cis-acting regulatory element involved in the MeJA-responsiveness
Streb.1G050880.1	ARE	AAACCA	cis-acting regulatory element essential for the anaerobic induction
Streb.1G050880.1	ARE	AAACCA	cis-acting regulatory element essential for the anaerobic induction
Streb.1G050880.1	ARE	ACGTG	cis-acting regulatory element essential for the anaerobic induction
Streb.1G050880.1	ABRE	ACGTG	cis-acting regulatory element essential for the anaerobic induction
Streb.1G050880.1	ABRE	AAGATAAGATT	cis-acting element involved in the abscisic acid responsiveness
Streb.1G050880.1	GATA-motif	AAGATAAGGCT	cis-acting element involved in the abscisic acid responsiveness
Streb.1G050880.1	I-box	CAAAT	part of a light responsive element
Streb.1G050880.1	CAAT-box	TACGTG	part of a light responsive element
Streb.1G050880.1	G-box	CACGTC	part of a light responsive module
Streb.1G050880.1	G-box	CAACTG	cis-acting regulatory element involved in light responsiveness
Streb.1G050880.1	MBS	GGTCCAT	cis-acting regulatory element involved in light responsiveness
Streb.1G050880.1	AuxRR-core	taTATAAAtc	MYB binding site involved in drought-inducibility
Streb.2G000300.1	CAAT-box	CAACTG	cis-acting regulatory element involved in auxin responsiveness
Streb.2G000300.1	MBS	CCGAAA	cis-acting regulatory element involved in light responsiveness
Streb.2G000300.1	LTR	CAAAGATATC	MYB binding site involved in drought-inducibility
Streb.2G000300.1	circadian	motif_sequence	cis-acting element involved in low-temperature responsiveness
Streb.2G000300.1	Box 4	AAGATAAGATT	cis-acting regulatory element involved in circadian control
Streb.2G000300.1	GATA-motif	TTACTTAA	part of a conserved DNA module involved in light responsiveness
Streb.2G000300.1	chs-CMA1a	GACACGTACGT	part of a light responsive element
Streb.2G000300.1	ABRE	CAATCAAAACCT	part of a light responsive element
Streb.2G000300.1	AAAC-motif	AAACCA	cis-acting element involved in the abscisic acid responsiveness
Streb.2G000300.1	ARE	AAACCA	light responsive element
Streb.2G000300.1	ARE	AAACCA	cis-acting regulatory element essential for the anaerobic induction
Streb.2G000300.1	ARE	AAACCA	cis-acting regulatory element essential for the anaerobic induction
Streb.2G000300.1	ARE	AAACCA	cis-acting regulatory element essential for the anaerobic induction
Streb.2G000300.1	ARE	AAACCA	cis-acting regulatory element essential for the anaerobic induction
Streb.2G000300.1	ARE	CGTCA	cis-acting regulatory element essential for the anaerobic induction
Streb.2G001010.1	CGTCA-motif	CGTCA	cis-acting regulatory element essential for the anaerobic induction
Streb.2G001010.1	CGTCA-motif	CGTCA	cis-acting regulatory element involved in the MeJA-responsiveness
Streb.2G001010.1	CGTCA-motif	CGTCA	cis-acting regulatory element involved in the MeJA-responsiveness
Streb.2G001010.1	CGTCA-motif	(T/C)C(T/C)AACGG(T/C)(T/C)A	cis-acting regulatory element involved in the MeJA-responsiveness
Streb.2G001010.1	MSA-like	motif_sequence	cis-acting regulatory element involved in the MeJA-responsiveness
Streb.2G001010.1	TATC-box	TCTTAC	cis-acting element involved in cell cycle regulation
Streb.2G001010.1	TCT-motif	AAGGATAAGG	cis-acting element involved in gibberellin-responsiveness
Streb.2G001010.1	GATA-motif	GATAGGG	part of a light responsive element
Streb.2G001010.1	GATA-motif	TTACTTAA	part of a light responsive element
Streb.2G001010.1	chs-CMA1a	ATAGAAATCAA	part of a light responsive element
Streb.2G001010.1	AT-rich element	AAACCA	part of a light responsive element
Streb.2G001010.1	ARE	AAACCA	binding site of AT-rich DNA binding protein (ATBP-1)
Streb.2G001010.1	ARE	AAACCA	cis-acting regulatory element essential for the anaerobic induction
Streb.2G001010.1	ARE	AAACCA	cis-acting regulatory element essential for the anaerobic induction
Streb.2G001010.1	ARE	AAACCA	cis-acting regulatory element essential for the anaerobic induction
Streb.2G001010.1	ARE	AAACCA	cis-acting regulatory element essential for the anaerobic induction
Streb.2G001010.1	ARE	AAACCA	cis-acting regulatory element essential for the anaerobic induction
Streb.2G001010.1	ARE	AAACCA	cis-acting regulatory element essential for the anaerobic induction
Streb.2G001010.1	ARE	CCATCTTTTT	cis-acting regulatory element essential for the anaerobic induction
Streb.2G001010.1	TCA-element	CAAAT	cis-acting regulatory element essential for the anaerobic induction
Streb.2G001010.1	CAAT-box	CAACGG	cis-acting element involved in salicylic acid responsiveness
Streb.2G001010.1	CCAAT-box	TAAAATACT	MYBHv1 binding site
Streb.2G001010.1	AT-rich sequence	GGTTAA	MYBHv1 binding site
Streb.2G001010.1	GT1-motif	GGTTAA	element for maximal elicitor-mediated activation (2copies)
Streb.2G001010.1	GT1-motif	GGTTAA	light responsive element
Streb.2G001010.1	GT1-motif	GGTTAA	light responsive element
Streb.2G001010.1	GT1-motif	GGTTAA	light responsive element
Streb.2G001010.1	GT1-motif	atCATTTTCACt	light responsive element
Streb.2G001010.1	Box III	TGACG	light responsive element
Streb.2G001010.1	TGACG-motif	TGACG	protein binding site
Streb.2G001010.1	TGACG-motif	TGACG	cis-acting regulatory element involved in the MeJA-responsiveness
Streb.2G001010.1	TGACG-motif	TGACG	cis-acting regulatory element involved in the MeJA-responsiveness
Streb.2G001010.1	TGACG-motif	CTTTATCA	cis-acting regulatory element involved in the MeJA-responsiveness
Streb.2G001010.1	LAMP-element	GATGATGTGG	cis-acting regulatory element involved in the MeJA-responsiveness
Streb.2G001010.1	O2-site	TCTTAC	part of a light responsive element
Streb.2G002460.1	TCT-motif	GAATTTAATTAA	cis-acting regulatory element involved in zein metabolism regulation
Streb.2G002460.1	GARE-motif	AAACCA	part of a light responsive element
Streb.2G002460.1	ARE	AAACCA	gibberellin-responsive element
Streb.2G002460.1	ARE	CCGAAA	cis-acting regulatory element essential for the anaerobic induction
Streb.2G002460.1	LTR	CCGAAA	cis-acting regulatory element essential for the anaerobic induction
Streb.2G002460.1	LTR	CGTCA	cis-acting element involved in low-temperature responsiveness
Streb.2G002460.1	CGTCA-motif	CGTCA	cis-acting element involved in low-temperature responsiveness
Streb.2G002460.1	CGTCA-motif	AACGAC	cis-acting regulatory element involved in the MeJA-responsiveness
Streb.2G002460.1	TGA-element	AACGAC	cis-acting regulatory element involved in the MeJA-responsiveness
Streb.2G002460.1	TGA-element	ATTAAT	auxin-responsive element
Streb.2G002460.1	Box 4	ATTAAT	auxin-responsive element
Streb.2G002460.1	Box 4	ATTAAT	part of a conserved DNA module involved in light responsiveness
Streb.2G002460.1	Box 4	ATTAAT	part of a conserved DNA module involved in light responsiveness
Streb.2G002460.1	Box 4	motif_sequence	part of a conserved DNA module involved in light responsiveness
Streb.2G002460.1	ATC-motif	CAACGG	part of a conserved DNA module involved in light responsiveness
Streb.2G002460.1	CCAAT-box	TGACG	part of a conserved DNA module involved in light responsiveness
Streb.2G002460.1	TGACG-motif	TGACG	MYBHv1 binding site
Streb.2G002460.1	TGACG-motif	TCTCCCT	cis-acting regulatory element involved in the MeJA-responsiveness
Streb.2G002460.1	TCCC-motif	TCTCCCT	cis-acting regulatory element involved in the MeJA-responsiveness
Streb.2G002460.1	TCCC-motif	GGTTAA	part of a light responsive element
Streb.2G002460.1	GT1-motif	GGTTAAT	part of a light responsive element
Streb.2G002460.1	GT1-motif	GGTTAA	light responsive element
Streb.2G002460.1	GT1-motif	TAAAATACT	light responsive element
Streb.2G002460.1	AT-rich sequence	CAACTG	light responsive element
Streb.2G002460.1	MBS	ATAGATAA	element for maximal elicitor-mediated activation (2copies)
Streb.2G002460.1	GA-motif	GATGACATGG	MYB binding site involved in drought-inducibility
Streb.2G002460.1	O2-site	GTTGACGTGA	part of a light responsive element
Streb.2G002460.1	O2-site	GATGATGTGG	cis-acting regulatory element involved in zein metabolism regulation
Streb.2G002460.1	O2-site	GATGATGTGG	cis-acting regulatory element involved in zein metabolism regulation
Streb.2G002460.1	O2-site	GATGACATGG	cis-acting regulatory element involved in zein metabolism regulation
Streb.2G002460.1	O2-site	CACGAC	cis-acting regulatory element involved in zein metabolism regulation
Streb.2G002460.1	G-box	GGTCCAT	cis-acting regulatory element involved in zein metabolism regulation
Streb.2G002460.1	AuxRR-core	CCAAT	cis-acting regulatory element involved in light responsiveness
Streb.2G002460.1	CAAT-box	TATA	cis-acting regulatory element involved in auxin responsiveness
Streb.2G002460.1	ABRE	ACGTG	cis-acting regulatory element related to meristem expression
Streb.2G002660.1	ABRE	TCTTAC	cis-acting element involved in the abscisic acid responsiveness
Streb.2G002660.1	TCT-motif	TCTTAC	cis-acting element involved in the abscisic acid responsiveness
Streb.2G002660.1	TCT-motif	TCTGTTG	part of a light responsive element
Streb.2G002660.1	GARE-motif	CTAACGTATT	part of a light responsive element
Streb.2G002660.1	ACE	GAATTTAATTAA	gibberellin-responsive element
Streb.2G002660.1	ARE	AAACCA	cis-acting element involved in light responsiveness
Streb.2G002660.1	ARE	CCGAAA	cis-acting regulatory element essential for the anaerobic induction
Streb.2G002660.1	LTR	CCGAAA	cis-acting regulatory element essential for the anaerobic induction
Streb.2G002660.1	LTR	ATTAAT	cis-acting element involved in low-temperature responsiveness
Streb.2G002660.1	Box 4	GGATTTTACAGT	cis-acting element involved in low-temperature responsiveness
Streb.2G002660.1	AE-box	AGTAATCT	part of a conserved DNA module involved in light responsiveness
Streb.2G002660.1	ATC-motif	motif_sequence	part of a module for light response
Streb.2G002660.1	AT-rich sequence	GGTTAA	part of a conserved DNA module involved in light responsiveness
Streb.2G002660.1	GT1-motif	GGTTAA	element for maximal elicitor-mediated activation (2copies)
Streb.2G002660.1	GT1-motif	GGTTAAT	light responsive element
Streb.2G002660.1	GT1-motif	GGTTAA	light responsive element
Streb.2G002660.1	GT1-motif	GGTCCAT	light responsive element
Streb.2G002660.1	AuxRR-core	CACGTG	light responsive element
Streb.2G002660.1	G-box	ATAGATAA	cis-acting regulatory element involved in auxin responsiveness
Streb.2G002660.1	GA-motif	CAAAT	cis-acting regulatory element involved in light responsiveness
Streb.2G002660.1	CAAT-box	TCACTTGA	part of a light responsive element
Streb.2G002660.1	chs-CMA2a	AAATTTCCT	cis-acting regulatory element involved in light responsiveness
Streb.2G002660.1	WUN-motif	TATA	part of a light responsive element
Streb.2G002660.1	TC-rich repeats	GATGATGTGG	wound-responsive element
Streb.2G012600.1	O2-site	TACGTG	cis-acting element involved in defense and stress responsiveness
Streb.2G012600.1	G-box	TGACG	cis-acting regulatory element involved in zein metabolism regulation
Streb.2G012600.1	TGACG-motif	TGACG	cis-acting regulatory element involved in light responsiveness
Streb.2G012600.1	TGACG-motif	TCTCCCT	cis-acting regulatory element involved in the MeJA-responsiveness
Streb.2G012600.1	TCCC-motif	AATCTAATCC	cis-acting regulatory element involved in the MeJA-responsiveness
Streb.2G012600.1	ATCT-motif	AATCTAATCC	part of a light responsive element
Streb.2G012600.1	ATCT-motif	CCAAT	part of a conserved DNA module involved in light responsiveness
Streb.2G012600.1	CAAT-box	AAACCA	part of a conserved DNA module involved in light responsiveness
Streb.2G012600.1	ARE	AAACCA	cis-acting regulatory element related to meristem expression
Streb.2G012600.1	ARE	AAACCA	cis-acting regulatory element essential for the anaerobic induction
Streb.2G012600.1	ARE	CCATCTTTTT	cis-acting regulatory element essential for the anaerobic induction
Streb.2G012600.1	TCA-element	TCAGAAGAGG	cis-acting regulatory element essential for the anaerobic induction
Streb.2G012600.1	TCA-element	TATCCCA	cis-acting element involved in salicylic acid responsiveness
Streb.2G012600.1	TATC-box	ACGTG	cis-acting element involved in salicylic acid responsiveness
Streb.2G012600.1	ABRE	TCTTAC	cis-acting element involved in gibberellin-responsiveness
Streb.2G012600.1	TCT-motif	TCTTAC	cis-acting element involved in the abscisic acid responsiveness
Streb.2G012600.1	TCT-motif	AAGATAAGATT	part of a light responsive element
Streb.2G012600.1	GATA-motif	GCGACGTACC	part of a light responsive element
Streb.2G012600.1	ACE	CAAT(A/T)ATTG	part of a light responsive element
Streb.2G012600.1	HD-Zip 1	motif_sequence	cis-acting element involved in light responsiveness
Streb.2G012600.1	TGA-element	AACGAC	element involved in differentiation of the palisade mesophyll cells
Streb.2G012600.1	TGA-element	CGTCA	auxin-responsive element
Streb.2G012600.1	CGTCA-motif	CGTCA	auxin-responsive element
Streb.2G012600.1	CGTCA-motif	CAAAGATATC	cis-acting regulatory element involved in the MeJA-responsiveness
Streb.2G012600.1	circadian	CCGAAA	cis-acting regulatory element involved in the MeJA-responsiveness
Streb.2G012600.1	LTR	CCGAAA	cis-acting regulatory element involved in circadian control
Streb.2G012600.1	LTR	TCTCCCT	cis-acting element involved in low-temperature responsiveness
Streb.2G013060.1	TCCC-motif	TGACG	cis-acting element involved in low-temperature responsiveness
Streb.2G013060.1	TGACG-motif	CTTTATCA	part of a light responsive element
Streb.2G013060.1	LAMP-element	TACGTG	cis-acting regulatory element involved in the MeJA-responsiveness
Streb.2G013060.1	G-box	GTTTTCTTAC	part of a light responsive element
Streb.2G013060.1	TC-rich repeats	TATAAA	cis-acting regulatory element involved in light responsiveness
Streb.2G013060.1	CAT-box	CCAAT	cis-acting element involved in defense and stress responsiveness
Streb.2G013060.1	CAAT-box	AATCTAATCC	cis-acting regulatory element related to meristem expression
Streb.2G013060.1	ATCT-motif	AAGATAAGATT	part of a conserved DNA module involved in light responsiveness
Streb.2G013060.1	GATA-motif	GCGACGTACC	part of a conserved DNA module involved in light responsiveness
Streb.2G013060.1	ACE	TATCCCA	part of a light responsive element
Streb.2G013060.1	TATC-box	TCTTAC	cis-acting element involved in light responsiveness
Streb.2G013060.1	TCT-motif	TCTTAC	cis-acting element involved in gibberellin-responsiveness
Streb.2G013060.1	TCT-motif	ACGTG	part of a light responsive element
Streb.2G013060.1	ABRE	CCATCTTTTT	part of a light responsive element
Streb.2G013060.1	TCA-element	TCAGAAGAGG	cis-acting element involved in the abscisic acid responsiveness
Streb.2G013060.1	TCA-element	AAACCA	cis-acting element involved in salicylic acid responsiveness
Streb.2G013060.1	ARE	AAACCA	cis-acting element involved in salicylic acid responsiveness
Streb.2G013060.1	ARE	AAACCA	cis-acting regulatory element essential for the anaerobic induction
Streb.2G013060.1	ARE	AACGAC	cis-acting regulatory element essential for the anaerobic induction
Streb.2G013060.1	TGA-element	CGTCA	cis-acting regulatory element essential for the anaerobic induction
Streb.2G013060.1	CGTCA-motif	CCGAAA	auxin-responsive element
Streb.2G013060.1	LTR	CCGAAA	cis-acting regulatory element involved in the MeJA-responsiveness
Streb.2G013060.1	LTR	CAAAGATATC	cis-acting element involved in low-temperature responsiveness
Streb.2G013060.1	circadian	CAAT(A/T)ATTG	cis-acting element involved in low-temperature responsiveness
Streb.2G013060.1	HD-Zip 1	motif_sequence	cis-acting regulatory element involved in circadian control
Streb.2G013100.1	G-Box	CACGTT	element involved in differentiation of the palisade mesophyll cells
Streb.2G013100.1	G-Box	CAAAT	cis-acting regulatory element involved in light responsiveness
Streb.2G013100.1	CAAT-box	CCTTTTG	cis-acting regulatory element involved in light responsiveness
Streb.2G013100.1	P-box	CCTTTTG	gibberellin-responsive element
Streb.2G013100.1	P-box	TGACG	gibberellin-responsive element
Streb.2G013100.1	TGACG-motif	GGTTAA	gibberellin-responsive element
Streb.2G013100.1	GT1-motif	GGTTAAT	cis-acting regulatory element involved in the MeJA-responsiveness
Streb.2G013100.1	GT1-motif	ACACGTGT	light responsive element
Streb.2G013100.1	G-box	CACGTG	light responsive element
Streb.2G013100.1	G-box	CAACTG	cis-acting regulatory element involved in light responsiveness
Streb.2G013100.1	MBS	CAACTG	cis-acting regulatory element involved in light responsiveness
Streb.2G013100.1	MBS	GGTCCAT	MYB binding site involved in drought-inducibility
Streb.2G013100.1	AuxRR-core	CCGAAA	MYB binding site involved in drought-inducibility
Streb.2G013100.1	LTR	CAAAGATATC	cis-acting regulatory element involved in auxin responsiveness
Streb.2G013100.1	circadian	CGTCA	cis-acting element involved in low-temperature responsiveness
Streb.2G013100.1	CGTCA-motif	motif_sequence	cis-acting regulatory element involved in circadian control
Streb.2G013100.1	Box 4	ATTAAT	cis-acting regulatory element involved in the MeJA-responsiveness
Streb.2G013100.1	Box 4	GATAGGG	part of a conserved DNA module involved in light responsiveness
Streb.2G013100.1	GATA-motif	CACGTG	part of a conserved DNA module involved in light responsiveness
Streb.2G013100.1	ABRE	ACGTG	part of a light responsive element
Streb.2G013100.1	ABRE	ACGTG	cis-acting element involved in the abscisic acid responsiveness
Streb.2G013100.1	ABRE	AAACCA	cis-acting element involved in the abscisic acid responsiveness
Streb.2G013100.1	ARE	AAACCA	cis-acting element involved in the abscisic acid responsiveness
Streb.2G013100.1	ARE	AAACCA	cis-acting regulatory element essential for the anaerobic induction
Streb.2G013100.1	ARE	CAAAT	cis-acting regulatory element essential for the anaerobic induction
Streb.2G017730.1	CAAT-box	CACGTG	cis-acting regulatory element essential for the anaerobic induction
Streb.2G017730.1	G-Box	CAAATGAA(A/G)A	part of a light responsive element
Streb.2G017730.1	Gap-box	ATCCCACCTAC	cis-acting regulatory element involved in light responsiveness
Streb.2G017730.1	L-box	TATA	part of a light responsive element
Streb.2G017730.1	TGACG-motif	GGTTAA	part of a light responsive element
Streb.2G017730.1	GT1-motif	GTTTTCTTAC	cis-acting regulatory element involved in the MeJA-responsiveness
Streb.2G017730.1	TC-rich repeats	CAACTG	light responsive element
Streb.2G017730.1	MBS	GATGATGTGG	cis-acting element involved in defense and stress responsiveness
Streb.2G017730.1	O2-site	CACGTG	MYB binding site involved in drought-inducibility
Streb.2G017730.1	G-box	CACGAC	cis-acting regulatory element involved in zein metabolism regulation
Streb.2G017730.1	G-box	TACGTG	cis-acting regulatory element involved in light responsiveness
Streb.2G017730.1	G-box	CCTTATCCA	cis-acting regulatory element involved in light responsiveness
Streb.2G017730.1	LAMP-element	CGTCA	cis-acting regulatory element involved in light responsiveness
Streb.2G017730.1	CGTCA-motif	AACGAC	part of a light responsive element
Streb.2G017730.1	TGA-element	ATTAAT	cis-acting regulatory element involved in the MeJA-responsiveness
Streb.2G017730.1	Box 4	motif_sequence	auxin-responsive element
Streb.2G017730.1	ABRE	ACGTG	part of a conserved DNA module involved in light responsiveness
Streb.2G017730.1	ABRE	GCCGCGTGGC	cis-acting element involved in the abscisic acid responsiveness
Streb.2G017730.1	ABRE	ACGTG	cis-acting element involved in the abscisic acid responsiveness
Streb.2G017730.1	ABRE	TCTTAC	cis-acting element involved in the abscisic acid responsiveness
Streb.2G017730.1	TCT-motif	AAGGATAAGG	cis-acting element involved in the abscisic acid responsiveness
Streb.2G017730.1	GATA-motif	AAACCA	part of a light responsive element
Streb.2G017730.1	ARE	AAACCA	part of a light responsive element
Streb.2G017730.1	ARE	AAACCA	cis-acting regulatory element essential for the anaerobic induction
Streb.2G017730.1	ARE	AAACCA	cis-acting regulatory element essential for the anaerobic induction
Streb.2G017730.1	ARE	AAACCA	cis-acting regulatory element essential for the anaerobic induction
Streb.2G017730.1	ARE	AAACCA	cis-acting regulatory element essential for the anaerobic induction
Streb.2G017730.1	ARE	AAACCA	cis-acting regulatory element essential for the anaerobic induction
Streb.2G017730.1	ARE	AAACCA	cis-acting regulatory element essential for the anaerobic induction
Streb.2G017730.1	ARE	ATAGAAATCAA	cis-acting regulatory element essential for the anaerobic induction
Streb.2G017730.1	AT-rich element	TGAGTCA	cis-acting regulatory element essential for the anaerobic induction
Streb.2G017730.1	GCN4_motif	(T/C)C(T/C)AACGG(T/C)(T/C)A	binding site of AT-rich DNA binding protein (ATBP-1)
Streb.2G036150.1	MSA-like	CGTCA	cis-regulatory element involved in endosperm expression
Streb.2G036150.1	CGTCA-motif	CGTCA	cis-acting element involved in cell cycle regulation
Streb.2G036150.1	CGTCA-motif	motif_sequence	cis-acting regulatory element involved in the MeJA-responsiveness
Streb.2G036150.1	Box 4	ATTAAT	cis-acting regulatory element involved in the MeJA-responsiveness
Streb.2G036150.1	Box 4	ACGTG	part of a conserved DNA module involved in light responsiveness
Streb.2G036150.1	ABRE	ACGTG	part of a conserved DNA module involved in light responsiveness
Streb.2G036150.1	ABRE	ACGTG	cis-acting element involved in the abscisic acid responsiveness
Streb.2G036150.1	ABRE	AACCCGG	cis-acting element involved in the abscisic acid responsiveness
Streb.2G036150.1	ABRE	CACGTG	cis-acting element involved in the abscisic acid responsiveness
Streb.2G036150.1	ABRE	ACGTG	cis-acting element involved in the abscisic acid responsiveness
Streb.2G036150.1	ABRE	TCTTAC	cis-acting element involved in the abscisic acid responsiveness
Streb.2G036150.1	TCT-motif	AAACCA	cis-acting element involved in the abscisic acid responsiveness
Streb.2G036150.1	ARE	AAACCA	part of a light responsive element
Streb.2G036150.1	ARE	AAACCA	cis-acting regulatory element essential for the anaerobic induction
Streb.2G036150.1	ARE	TAAAGATT	cis-acting regulatory element essential for the anaerobic induction
Streb.2G036150.1	CAAT-box	CCTTTTG	cis-acting regulatory element essential for the anaerobic induction
Streb.2G036150.1	P-box	TGGTAATAA	cis-acting regulatory element involved in light responsiveness
Streb.2G036150.1	Box II	TGACG	gibberellin-responsive element
Streb.2G036150.1	TGACG-motif	TGACG	part of a light responsive element
Streb.2G036150.1	TGACG-motif	CAACGG	cis-acting regulatory element involved in the MeJA-responsiveness
Streb.2G036150.1	CCAAT-box	CAACTG	cis-acting regulatory element involved in the MeJA-responsiveness
Streb.2G036150.1	MBS	TACGTG	MYBHv1 binding site
Streb.2G036150.1	G-box	CACGTC	MYB binding site involved in drought-inducibility
Streb.2G036150.1	G-box	CACGTC	cis-acting regulatory element involved in light responsiveness
Streb.2G036150.1	G-box	CACGTG	cis-acting regulatory element involved in light responsiveness
Streb.2G036150.1	G-box	ATAGATAA	cis-acting regulatory element involved in light responsiveness
Streb.2G036150.1	GA-motif	aaaAaaC(G/C)GTTA	cis-acting regulatory element involved in light responsiveness
Streb.2G043690.1	MBSI	GGTTAA	part of a light responsive element
Streb.2G043690.1	GT1-motif	TGACG	MYB binding site involved in flavonoid biosynthetic genes regulation
Streb.2G043690.1	TGACG-motif	TGACG	light responsive element
Streb.2G043690.1	TGACG-motif	ATTCTCTAAC	cis-acting regulatory element involved in the MeJA-responsiveness
Streb.2G043690.1	TC-rich repeats	ATTCTCTAAC	cis-acting regulatory element involved in the MeJA-responsiveness
Streb.2G043690.1	TC-rich repeats	CAACTG	cis-acting element involved in defense and stress responsiveness
Streb.2G043690.1	MBS	CAACTG	cis-acting element involved in defense and stress responsiveness
Streb.2G043690.1	MBS	CAACTG	MYB binding site involved in drought-inducibility
Streb.2G043690.1	MBS	GATGACATGG	MYB binding site involved in drought-inducibility
Streb.2G043690.1	O2-site	CAAAT	MYB binding site involved in drought-inducibility
Streb.2G043690.1	CAAT-box	CCTTTTG	cis-acting regulatory element involved in zein metabolism regulation
Streb.2G043690.1	P-box	TGAGTCA	gibberellin-responsive element
Streb.2G043690.1	GCN4_motif	AAACCA	gibberellin-responsive element
Streb.2G043690.1	ARE	AAACCA	cis-regulatory element involved in endosperm expression
Streb.2G043690.1	ARE	CGTCA	cis-acting regulatory element essential for the anaerobic induction
Streb.2G043690.1	CGTCA-motif	CGTCA	cis-acting regulatory element essential for the anaerobic induction
Streb.2G043690.1	CGTCA-motif	ATTAAT	cis-acting regulatory element involved in the MeJA-responsiveness
Streb.2G043690.1	Box 4	AGAAACAA	cis-acting regulatory element involved in the MeJA-responsiveness
Streb.2G043690.1	AE-box	motif_sequence	part of a conserved DNA module involved in light responsiveness
Streb.2G044080.1	CAAT-box	TGACG	part of a module for light response
Streb.2G044080.1	TGACG-motif	TGACG	part of a light responsive element
Streb.2G044080.1	TGACG-motif	TGACG	cis-acting regulatory element involved in the MeJA-responsiveness
Streb.2G044080.1	TGACG-motif	TGACG	cis-acting regulatory element involved in the MeJA-responsiveness
Streb.2G044080.1	TGACG-motif	TGACG	cis-acting regulatory element involved in the MeJA-responsiveness
Streb.2G044080.1	TGACG-motif	GGTTAA	cis-acting regulatory element involved in the MeJA-responsiveness
Streb.2G044080.1	GT1-motif	CAACGG	cis-acting regulatory element involved in the MeJA-responsiveness
Streb.2G044080.1	CCAAT-box	CAACGG	light responsive element
Streb.2G044080.1	CCAAT-box	CACGAC	MYBHv1 binding site
Streb.2G044080.1	G-box	GATGA(C/T)(A/G)TG(A/G)	MYBHv1 binding site
Streb.2G044080.1	O2-site	GTTTTCTTAC	cis-acting regulatory element involved in light responsiveness
Streb.2G044080.1	TC-rich repeats	CGTCA	cis-acting regulatory element involved in zein metabolism regulation
Streb.2G044080.1	CGTCA-motif	CGTCA	cis-acting element involved in defense and stress responsiveness
Streb.2G044080.1	CGTCA-motif	CGTCA	cis-acting regulatory element involved in the MeJA-responsiveness
Streb.2G044080.1	CGTCA-motif	CGTCA	cis-acting regulatory element involved in the MeJA-responsiveness
Streb.2G044080.1	CGTCA-motif	CGTCA	cis-acting regulatory element involved in the MeJA-responsiveness
Streb.2G044080.1	CGTCA-motif	AACGAC	cis-acting regulatory element involved in the MeJA-responsiveness
Streb.2G044080.1	TGA-element	motif_sequence	cis-acting regulatory element involved in the MeJA-responsiveness
Streb.2G044080.1	AE-box	GACACGTACGT	auxin-responsive element
Streb.2G044080.1	ABRE	GACACGTGGC	part of a module for light response
Streb.2G044080.1	ABRE	AAACCA	cis-acting element involved in the abscisic acid responsiveness
Streb.2G044080.1	ARE	AAACCA	cis-acting element involved in the abscisic acid responsiveness
Streb.2G044080.1	ARE	AAACCA	cis-acting regulatory element essential for the anaerobic induction
Streb.2G044080.1	ARE	AAACCA	cis-acting regulatory element essential for the anaerobic induction
Streb.2G044080.1	ARE	TGAGTCA	cis-acting regulatory element essential for the anaerobic induction
Streb.2G044080.1	GCN4_motif	ATTCTCTAAC	cis-acting regulatory element essential for the anaerobic induction
Streb.2G044340.1	TC-rich repeats	CAACTG	cis-regulatory element involved in endosperm expression
Streb.2G044340.1	MBS	CAACTG	cis-acting element involved in defense and stress responsiveness
Streb.2G044340.1	MBS	CAACTG	MYB binding site involved in drought-inducibility
Streb.2G044340.1	MBS	GATGATGTGG	MYB binding site involved in drought-inducibility
Streb.2G044340.1	O2-site	ACACGTGT	MYB binding site involved in drought-inducibility
Streb.2G044340.1	G-box	CACGTG	cis-acting regulatory element involved in zein metabolism regulation
Streb.2G044340.1	G-box	GGTTAA	cis-acting regulatory element involved in light responsiveness
Streb.2G044340.1	GT1-motif	GGTTAAT	cis-acting regulatory element involved in light responsiveness
Streb.2G044340.1	GT1-motif	GGTTAA	light responsive element
Streb.2G044340.1	GT1-motif	AACCTAA	light responsive element
Streb.2G044340.1	MRE	CCAAT	light responsive element
Streb.2G044340.1	CAAT-box	GCCACT	MYB binding site involved in light responsiveness
Streb.2G044340.1	CAT-box	ATATAT	cis-acting regulatory element involved in light responsiveness
Streb.2G044340.1	AuxRE	AAACCA	cis-acting regulatory element related to meristem expression
Streb.2G044340.1	ARE	AAACCA	part of an auxin-responsive element
Streb.2G044340.1	ARE	CCATCTTTTT	cis-acting regulatory element essential for the anaerobic induction
Streb.2G044340.1	TCA-element	TCAGAAGAGG	cis-acting regulatory element essential for the anaerobic induction
Streb.2G044340.1	TCA-element	CAATCAAAACCT	cis-acting element involved in salicylic acid responsiveness
Streb.2G044340.1	AAAC-motif	CACGTG	cis-acting element involved in salicylic acid responsiveness
Streb.2G044340.1	ABRE	ACGTG	light responsive element
Streb.2G044340.1	ABRE	ATTAAT	cis-acting element involved in the abscisic acid responsiveness
Streb.2G044340.1	Box 4	motif_sequence	cis-acting element involved in the abscisic acid responsiveness
Streb.2G044340.1	circadian	CCGAAA	part of a conserved DNA module involved in light responsiveness
Streb.2G044340.1	LTR	AACGAC	cis-acting regulatory element involved in circadian control
Streb.2G044340.1	TGA-element	AACGAC	cis-acting element involved in low-temperature responsiveness
Streb.2G044340.1	TGA-element	GGTTAA	auxin-responsive element
Streb.2G044370.1	GT1-motif	GGTTAAT	auxin-responsive element
Streb.2G044370.1	GT1-motif	GGTTAA	light responsive element
Streb.2G044370.1	GT1-motif	CAACTG	light responsive element
Streb.2G044370.1	MBS	CAACTG	light responsive element
Streb.2G044370.1	MBS	CAACTG	MYB binding site involved in drought-inducibility
Streb.2G044370.1	MBS	ACACGTGT	MYB binding site involved in drought-inducibility
Streb.2G044370.1	G-box	CACGTG	MYB binding site involved in drought-inducibility
Streb.2G044370.1	G-box	GATGATGTGG	cis-acting regulatory element involved in light responsiveness
Streb.2G044370.1	O2-site	ATTCTCTAAC	cis-acting regulatory element involved in light responsiveness
Streb.2G044370.1	TC-rich repeats	GCCACT	cis-acting regulatory element involved in zein metabolism regulation
Streb.2G044370.1	CAT-box	ATATAT	cis-acting element involved in defense and stress responsiveness
Streb.2G044370.1	CAAT-box	AACCTAA	cis-acting regulatory element related to meristem expression
Streb.2G044370.1	MRE	CACGTG	cis-acting regulatory element involved in light responsiveness
Streb.2G044370.1	ABRE	ACGTG	MYB binding site involved in light responsiveness
Streb.2G044370.1	ABRE	CCATCTTTTT	cis-acting element involved in the abscisic acid responsiveness
Streb.2G044370.1	TCA-element	TCAGAAGAGG	cis-acting element involved in the abscisic acid responsiveness
Streb.2G044370.1	TCA-element	CAATCAAAACCT	cis-acting element involved in salicylic acid responsiveness
Streb.2G044370.1	AAAC-motif	AAACCA	cis-acting element involved in salicylic acid responsiveness
Streb.2G044370.1	ARE	AAACCA	light responsive element
Streb.2G044370.1	ARE	TGTCTCAATAAG	cis-acting regulatory element essential for the anaerobic induction
Streb.2G044370.1	AuxRE	CCGAAA	cis-acting regulatory element essential for the anaerobic induction
Streb.2G044370.1	LTR	CAAAGATATC	part of an auxin-responsive element
Streb.2G044370.1	circadian	AACGAC	cis-acting element involved in low-temperature responsiveness
Streb.2G044370.1	TGA-element	AACGAC	cis-acting regulatory element involved in circadian control
Streb.2G044370.1	TGA-element	motif_sequence	auxin-responsive element
Streb.2G044370.1	Box 4	TGACG	auxin-responsive element
Streb.2G045420.1	TGACG-motif	TCTCCCT	part of a conserved DNA module involved in light responsiveness
Streb.2G045420.1	TCCC-motif	TCTCCCT	cis-acting regulatory element involved in the MeJA-responsiveness
Streb.2G045420.1	TCCC-motif	TCTCCCT	part of a light responsive element
Streb.2G045420.1	TCCC-motif	GGTTAA	part of a light responsive element
Streb.2G045420.1	GT1-motif	CAACTG	part of a light responsive element
Streb.2G045420.1	MBS	CAAAT	light responsive element
Streb.2G045420.1	CAAT-box	AACCTAA	MYB binding site involved in drought-inducibility
Streb.2G045420.1	MRE	AATCTAATCC	MYB binding site involved in light responsiveness
Streb.2G045420.1	ATCT-motif	TATCCCA	MYB binding site involved in light responsiveness
Streb.2G045420.1	TATC-box	TCTTAC	part of a conserved DNA module involved in light responsiveness
Streb.2G045420.1	TCT-motif	AAGGATAAGG	cis-acting element involved in gibberellin-responsiveness
Streb.2G045420.1	GATA-motif	AAACCA	part of a light responsive element
Streb.2G045420.1	ARE	AAACCA	part of a light responsive element
Streb.2G045420.1	ARE	CGTCA	cis-acting regulatory element essential for the anaerobic induction
Streb.2G045420.1	CGTCA-motif	ATTAAT	cis-acting regulatory element essential for the anaerobic induction
Streb.2G045420.1	Box 4	ATTAAT	cis-acting regulatory element involved in the MeJA-responsiveness
Streb.2G045420.1	Box 4	ATTAAT	part of a conserved DNA module involved in light responsiveness
Streb.2G045420.1	Box 4	motif_sequence	part of a conserved DNA module involved in light responsiveness
Streb.2G045590.1	ARE	AAACCA	part of a conserved DNA module involved in light responsiveness
Streb.2G045590.1	ARE	TATCCCA	cis-acting regulatory element essential for the anaerobic induction
Streb.2G045590.1	TATC-box	TCTTAC	cis-acting regulatory element essential for the anaerobic induction
Streb.2G045590.1	TCT-motif	ACGTG	cis-acting element involved in gibberellin-responsiveness
Streb.2G045590.1	ABRE	motif_sequence	part of a light responsive element
Streb.2G045590.1	Box 4	ATTAAT	cis-acting element involved in the abscisic acid responsiveness
Streb.2G045590.1	Box 4	ATTAAT	part of a conserved DNA module involved in light responsiveness
Streb.2G045590.1	Box 4	CGTCA	part of a conserved DNA module involved in light responsiveness
Streb.2G045590.1	CGTCA-motif	GGTTAA	part of a conserved DNA module involved in light responsiveness
Streb.2G045590.1	GT1-motif	TGACG	cis-acting regulatory element involved in the MeJA-responsiveness
Streb.2G045590.1	TGACG-motif	TCTCCCT	light responsive element
Streb.2G045590.1	TCCC-motif	TCTCCCT	cis-acting regulatory element involved in the MeJA-responsiveness
Streb.2G045590.1	TCCC-motif	TCTCCCT	part of a light responsive element
Streb.2G045590.1	TCCC-motif	AACCTAA	part of a light responsive element
Streb.2G045590.1	MRE	AACCTAA	part of a light responsive element
Streb.2G045590.1	MRE	AATCTAATCC	MYB binding site involved in light responsiveness
Streb.2G045590.1	ATCT-motif	ATATAA	MYB binding site involved in light responsiveness
Streb.2G045590.1	G-Box	CAAAT	part of a conserved DNA module involved in light responsiveness
Streb.2G045590.1	CAAT-box	TCTTAC	cis-acting regulatory element involved in light responsiveness
Streb.2G045750.1	TCT-motif	TATCCCA	cis-acting element involved in the abscisic acid responsiveness
Streb.2G045750.1	TATC-box	AAACCA	part of a light responsive element
Streb.2G045750.1	ARE	AAACCA	cis-acting element involved in gibberellin-responsiveness
Streb.2G045750.1	ARE	CGTCA	cis-acting regulatory element essential for the anaerobic induction
Streb.2G045750.1	CGTCA-motif	motif_sequence	cis-acting regulatory element essential for the anaerobic induction
Streb.2G045750.1	Box 4	ATTAAT	cis-acting regulatory element involved in the MeJA-responsiveness
Streb.2G045750.1	Box 4	ATTAAT	part of a conserved DNA module involved in light responsiveness
Streb.2G045750.1	Box 4	GGTTAA	part of a conserved DNA module involved in light responsiveness
Streb.2G045750.1	GT1-motif	TCTCCCT	part of a conserved DNA module involved in light responsiveness
Streb.2G045750.1	TCCC-motif	TCTCCCT	light responsive element
Streb.2G045750.1	TCCC-motif	TGACG	part of a light responsive element
Streb.2G045750.1	TGACG-motif	ATATAA	part of a light responsive element
Streb.2G045750.1	CAAT-box	AATCTAATCC	cis-acting regulatory element involved in the MeJA-responsiveness
Streb.2G045750.1	ATCT-motif	AACCTAA	cis-acting regulatory element involved in light responsiveness
Streb.2G045750.1	MRE	AACCTAA	part of a conserved DNA module involved in light responsiveness
Streb.2G045750.1	MRE	ATTAAT	MYB binding site involved in light responsiveness
Streb.2G046520.1	Box 4	ATTAAT	MYB binding site involved in light responsiveness
Streb.2G046520.1	Box 4	ATTAAT	part of a conserved DNA module involved in light responsiveness
Streb.2G046520.1	Box 4	ATTAAT	part of a conserved DNA module involved in light responsiveness
Streb.2G046520.1	Box 4	motif_sequence	part of a conserved DNA module involved in light responsiveness
Streb.2G046520.1	CGTCA-motif	CCGAAA	part of a conserved DNA module involved in light responsiveness
Streb.2G046520.1	LTR	CAAAGATATC	cis-acting regulatory element involved in the MeJA-responsiveness
Streb.2G046520.1	circadian	AAACCA	cis-acting element involved in low-temperature responsiveness
Streb.2G046520.1	ARE	ACGTG	cis-acting regulatory element involved in circadian control
Streb.2G046520.1	ABRE	AACCCGG	cis-acting regulatory element essential for the anaerobic induction
Streb.2G046520.1	ABRE	CCGTCC	cis-acting element involved in the abscisic acid responsiveness
Streb.2G046520.1	A-box	AATCTAATCC	cis-acting element involved in the abscisic acid responsiveness
Streb.2G046520.1	ATCT-motif	CACGTT	cis-acting regulatory element
Streb.2G046520.1	G-Box	CAAAT	part of a conserved DNA module involved in light responsiveness
Streb.2G046520.1	CAAT-box	ATAGATAA	cis-acting regulatory element involved in light responsiveness
Streb.2G046520.1	GA-motif	GGTTAA	part of a light responsive element
Streb.2G046520.1	GT1-motif	GGTTAAT	part of a light responsive element
Streb.2G046520.1	GT1-motif	GGTTAAT	light responsive element
Streb.2G046520.1	GT1-motif	GGTTAA	light responsive element
Streb.2G046520.1	GT1-motif	TGACG	light responsive element
Streb.2G046520.1	TGACG-motif	ATAGAAATCAA	light responsive element
Streb.2G047250.1	AT-rich element	AAACCA	cis-acting regulatory element involved in the MeJA-responsiveness
Streb.2G047250.1	ARE	AAACCA	binding site of AT-rich DNA binding protein (ATBP-1)
Streb.2G047250.1	ARE	ACGTG	cis-acting regulatory element essential for the anaerobic induction
Streb.2G047250.1	ABRE	GATAGGG	cis-acting regulatory element essential for the anaerobic induction
Streb.2G047250.1	GATA-motif	ATTAAT	cis-acting element involved in the abscisic acid responsiveness
Streb.2G047250.1	Box 4	ATTAAT	part of a light responsive element
Streb.2G047250.1	Box 4	ATTAAT	part of a conserved DNA module involved in light responsiveness
Streb.2G047250.1	Box 4	motif_sequence	part of a conserved DNA module involved in light responsiveness
Streb.2G047250.1	CGTCA-motif	CGTCA	part of a conserved DNA module involved in light responsiveness
Streb.2G047250.1	CGTCA-motif	CAAAGATATC	cis-acting regulatory element involved in the MeJA-responsiveness
Streb.2G047250.1	circadian	GTTTTCTTAC	cis-acting regulatory element involved in the MeJA-responsiveness
Streb.2G047250.1	TC-rich repeats	ATTCTCTAAC	cis-acting regulatory element involved in circadian control
Streb.2G047250.1	TC-rich repeats	ATTCTCTAAC	cis-acting element involved in defense and stress responsiveness
Streb.2G047250.1	TC-rich repeats	CAACGG	cis-acting element involved in defense and stress responsiveness
Streb.2G047250.1	CCAAT-box	GGTTAA	cis-acting element involved in defense and stress responsiveness
Streb.2G047250.1	GT1-motif	GGTTAA	MYBHv1 binding site
Streb.2G047250.1	GT1-motif	TGACG	light responsive element
Streb.2G047250.1	TGACG-motif	TGACG	light responsive element
Streb.2G047250.1	TGACG-motif	CAAATGAA(A/G)A	cis-acting regulatory element involved in the MeJA-responsiveness
Streb.2G047250.1	Gap-box	CACGTT	cis-acting regulatory element involved in the MeJA-responsiveness
Streb.2G047250.1	G-Box	gGATAAGGTG	part of a light responsive element
Streb.2G047250.1	I-box	gGATAAGGTG	cis-acting regulatory element involved in light responsiveness
Streb.2G047250.1	I-box	CAAAT	part of a light responsive element
Streb.2G047250.1	CAAT-box	CCAAT	part of a light responsive element
Streb.2G049130.1	CAAT-box	CACGTG	cis-acting regulatory element related to meristem expression
Streb.2G049130.1	G-Box	TCACTTGA	cis-acting regulatory element involved in light responsiveness
Streb.2G049130.1	chs-CMA2a	GCCACT	cis-acting regulatory element involved in light responsiveness
Streb.2G049130.1	CAT-box	TACATAAA	part of a light responsive element
Streb.2G049130.1	A-box	GGTTAA	cis-acting regulatory element related to meristem expression
Streb.2G049130.1	GT1-motif	TGACG	cis-acting regulatory element
Streb.2G049130.1	TGACG-motif	TGACG	light responsive element
Streb.2G049130.1	TGACG-motif	TGACG	cis-acting regulatory element involved in the MeJA-responsiveness
Streb.2G049130.1	TGACG-motif	GTTTTCTTAC	cis-acting regulatory element involved in the MeJA-responsiveness
Streb.2G049130.1	TC-rich repeats	CTTTATCA	cis-acting regulatory element involved in the MeJA-responsiveness
Streb.2G049130.1	LAMP-element	GCCACGTGGA	cis-acting element involved in defense and stress responsiveness
Streb.2G049130.1	G-box	CACGTG	part of a light responsive element
Streb.2G049130.1	G-box	CGTCA	cis-acting regulatory element involved in light responsiveness
Streb.2G049130.1	CGTCA-motif	CGTCA	cis-acting regulatory element involved in light responsiveness
Streb.2G049130.1	CGTCA-motif	CGTCA	cis-acting regulatory element involved in the MeJA-responsiveness
Streb.2G049130.1	CGTCA-motif	ATTAAT	cis-acting regulatory element involved in the MeJA-responsiveness
Streb.2G049130.1	Box 4	ATTAAT	cis-acting regulatory element involved in the MeJA-responsiveness
Streb.2G049130.1	Box 4	ATTAAT	part of a conserved DNA module involved in light responsiveness
Streb.2G049130.1	Box 4	ATTAAT	part of a conserved DNA module involved in light responsiveness
Streb.2G049130.1	Box 4	ATTAAT	part of a conserved DNA module involved in light responsiveness
Streb.2G049130.1	Box 4	motif_sequence	part of a conserved DNA module involved in light responsiveness
Streb.2G049130.1	Sp1	TACGGTC	part of a conserved DNA module involved in light responsiveness
Streb.2G049130.1	ABRE	CGTACGTGCA	light responsive element
Streb.2G049130.1	ABRE	CACGTG	cis-acting element involved in the abscisic acid responsiveness
Streb.2G049130.1	ABRE	ACGTG	cis-acting element involved in the abscisic acid responsiveness
Streb.2G049130.1	ABRE	TCTTAC	cis-acting element involved in the abscisic acid responsiveness
Streb.2G049130.1	TCT-motif	TCTTAC	cis-acting element involved in the abscisic acid responsiveness
Streb.2G049130.1	TCT-motif	TTACTTAA	part of a light responsive element
Streb.2G049130.1	chs-CMA1a	TGAGTCA	part of a light responsive element
Streb.2G049130.1	GCN4_motif	AAACCA	part of a light responsive element
Streb.2G049130.1	ARE	CCATCTTTTT	cis-regulatory element involved in endosperm expression
Streb.2G049130.1	TCA-element	TTTTTACGGTTA	cis-acting regulatory element essential for the anaerobic induction
Streb.2G058200.1	MBSI	TGACG	cis-acting element involved in salicylic acid responsiveness
Streb.2G058200.1	TGACG-motif	GGTTAA	MYB binding site involved in flavonoid biosynthetic genes regulation
Streb.2G058200.1	GT1-motif	GTTTTCTTAC	cis-acting regulatory element involved in the MeJA-responsiveness
Streb.2G058200.1	TC-rich repeats	ATTCTCTAAC	light responsive element
Streb.2G058200.1	TC-rich repeats	CAACTG	cis-acting element involved in defense and stress responsiveness
Streb.2G058200.1	MBS	CAACTG	cis-acting element involved in defense and stress responsiveness
Streb.2G058200.1	MBS	ATAGATAA	MYB binding site involved in drought-inducibility
Streb.2G058200.1	GA-motif	CACGTC	MYB binding site involved in drought-inducibility
Streb.2G058200.1	G-box	CAAAT	part of a light responsive element
Streb.2G058200.1	CAAT-box	TATA	cis-acting regulatory element involved in light responsiveness
Streb.2G058200.1	A-box	ACGTG	part of a light responsive element
Streb.2G058200.1	ABRE	TCTTAC	cis-acting regulatory element
Streb.2G058200.1	TCT-motif	TCTTAC	cis-acting element involved in the abscisic acid responsiveness
Streb.2G058200.1	TCT-motif	TTACTTAA	part of a light responsive element
Streb.2G058200.1	chs-CMA1a	AAACCA	part of a light responsive element
Streb.2G058200.1	ARE	AAACCA	part of a light responsive element
Streb.2G058200.1	ARE	TGAGTCA	cis-acting regulatory element essential for the anaerobic induction
Streb.2G058200.1	GCN4_motif	CGTCA	cis-acting regulatory element essential for the anaerobic induction
Streb.2G058200.1	CGTCA-motif	motif_sequence	cis-regulatory element involved in endosperm expression
Streb.2G058740.1	ARE	GATAGGA	cis-acting regulatory element involved in the MeJA-responsiveness
Streb.2G058740.1	GATA-motif	AAGGATAAGG	cis-acting regulatory element essential for the anaerobic induction
Streb.2G058740.1	GATA-motif	ACGTG	part of a light responsive element
Streb.2G058740.1	ABRE	GCAACGTGTC	part of a light responsive element
Streb.2G058740.1	ABRE	CACGTG	cis-acting element involved in the abscisic acid responsiveness
Streb.2G058740.1	ABRE	ACGTG	cis-acting element involved in the abscisic acid responsiveness
Streb.2G058740.1	ABRE	GAAAGGCAGAC	cis-acting element involved in the abscisic acid responsiveness
Streb.2G058740.1	CAG-motif	ATTAAT	cis-acting element involved in the abscisic acid responsiveness
Streb.2G058740.1	Box 4	CGTCA	part of a light response element
Streb.2G058740.1	CGTCA-motif	TACGTG	part of a conserved DNA module involved in light responsiveness
Streb.2G058740.1	G-box	CACGAC	cis-acting regulatory element involved in the MeJA-responsiveness
Streb.2G058740.1	G-box	tgACACGTGGCA	cis-acting regulatory element involved in light responsiveness
Streb.2G058740.1	G-box	ACACGTGGC	cis-acting regulatory element involved in light responsiveness
Streb.2G058740.1	G-box	CACGTG	cis-acting regulatory element involved in light responsiveness
Streb.2G058740.1	G-box	TATA	cis-acting regulatory element involved in light responsiveness
Streb.2G058740.1	CAAT-box	CACGTG	cis-acting regulatory element involved in light responsiveness
Streb.2G058740.1	G-Box	CCATCTTTTT	part of a light responsive element
Streb.2G058740.1	TCA-element	CTAACGTATT	cis-acting regulatory element involved in light responsiveness
Streb.2G058740.1	ACE	TCTTAC	cis-acting element involved in salicylic acid responsiveness
Streb.2G058740.1	TCT-motif	TCTTAC	cis-acting element involved in light responsiveness
Streb.2G058740.1	TCT-motif	motif_sequence	part of a light responsive element
Streb.2G058740.1	SARE	AACGAC	part of a light responsive element
Streb.2G058740.1	TGA-element	GATGATGTGG	cis-acting element involved in salicylic acid responsiveness
Streb.2G058740.1	O2-site	GATGA(C/T)(A/G)TG(A/G)	auxin-responsive element
Streb.2G058740.1	O2-site	TGACG	cis-acting regulatory element involved in zein metabolism regulation
Streb.2G058740.1	TGACG-motif	GGTTAA	cis-acting regulatory element involved in zein metabolism regulation
Streb.2G058740.1	GT1-motif	CCGAAA	cis-acting regulatory element involved in the MeJA-responsiveness
Streb.3G007530.1	LTR	motif_sequence	light responsive element
Streb.3G007530.1	TCT-motif	ACCTAACCCGG	cis-acting element involved in low-temperature responsiveness
Streb.3G007530.1	chs-Unit 1 m1	CCATCTTTTT	part of a light responsive element
Streb.3G007530.1	TCA-element	AACCTAA	part of a light responsive element
Streb.3G007530.1	MRE	AACCTAA	cis-acting element involved in salicylic acid responsiveness
Streb.3G007530.1	MRE	CCCCCG	MYB binding site involved in light responsiveness
Streb.3G007530.1	GC-motif	CCCCCG	MYB binding site involved in light responsiveness
Streb.3G007530.1	GC-motif	CAACGG	enhancer-like element involved in anoxic specific inducibility
Streb.3G007530.1	CCAAT-box	CAACGG	enhancer-like element involved in anoxic specific inducibility
Streb.3G007530.1	CCAAT-box	TGACG	MYBHv1 binding site
Streb.3G007530.1	TGACG-motif	TGACG	MYBHv1 binding site
Streb.3G007530.1	TGACG-motif	GGTTAA	cis-acting regulatory element involved in the MeJA-responsiveness
Streb.3G007530.1	GT1-motif	ATAGATAA	cis-acting regulatory element involved in the MeJA-responsiveness
Streb.3G007530.1	GA-motif	GTTGACGTGA	light responsive element
Streb.3G007530.1	O2-site	GATGATGTGG	part of a light responsive element
Streb.3G007530.1	O2-site	GATGATGTGG	cis-acting regulatory element involved in zein metabolism regulation
Streb.3G007530.1	O2-site	CGTCA	cis-acting regulatory element involved in zein metabolism regulation
Streb.3G007530.1	CGTCA-motif	CGTCA	cis-acting regulatory element involved in zein metabolism regulation
Streb.3G007530.1	CGTCA-motif	ATTAAT	cis-acting regulatory element involved in the MeJA-responsiveness
Streb.3G007530.1	Box 4	ATTAAT	cis-acting regulatory element involved in the MeJA-responsiveness
Streb.3G007530.1	Box 4	ATTAAT	part of a conserved DNA module involved in light responsiveness
Streb.3G007530.1	Box 4	GGGCGG	part of a conserved DNA module involved in light responsiveness
Streb.3G007530.1	Sp1	CGCACGTGTC	part of a conserved DNA module involved in light responsiveness
Streb.3G007530.1	ABRE	CACGTG	light responsive element
Streb.3G007530.1	ABRE	ACGTG	cis-acting element involved in the abscisic acid responsiveness
Streb.3G007530.1	ABRE	ACGTG	cis-acting element involved in the abscisic acid responsiveness
Streb.3G007530.1	ABRE	ACGTG	cis-acting element involved in the abscisic acid responsiveness
Streb.3G007530.1	ABRE	AAACCA	cis-acting element involved in the abscisic acid responsiveness
Streb.3G007530.1	ARE	AAACCA	cis-acting element involved in the abscisic acid responsiveness
Streb.3G007530.1	ARE	AAACCA	cis-acting regulatory element essential for the anaerobic induction
Streb.3G007530.1	ARE	AAACCA	cis-acting regulatory element essential for the anaerobic induction
Streb.3G007530.1	ARE	CAAAT	cis-acting regulatory element essential for the anaerobic induction
Streb.3G007530.1	CAAT-box	TATAAATA	cis-acting regulatory element essential for the anaerobic induction
Streb.3G007530.1	MBS	CAACTG	cis-acting regulatory element involved in light responsiveness
Streb.3G007530.1	MBS	CACGTG	MYB binding site involved in drought-inducibility
Streb.3G007530.1	G-box	CACGTC	MYB binding site involved in drought-inducibility
Streb.3G007530.1	G-box	TACGTG	cis-acting regulatory element involved in light responsiveness
Streb.3G007530.1	G-box	TCTTAC	cis-acting regulatory element involved in light responsiveness
Streb.3G007840.1	TCT-motif	motif_sequence	cis-acting regulatory element involved in light responsiveness
Streb.3G007840.1	LTR	CCGAAA	part of a light responsive element
Streb.3G007840.1	LTR	AACGAC	cis-acting element involved in low-temperature responsiveness
Streb.3G007840.1	TGA-element	AACGAC	cis-acting element involved in low-temperature responsiveness
Streb.3G007840.1	TGA-element	TCTCCCT	auxin-responsive element
Streb.3G007840.1	TCCC-motif	GGTTAA	auxin-responsive element
Streb.3G007840.1	GT1-motif	GGTTAAT	part of a light responsive element
Streb.3G007840.1	GT1-motif	CAACGG	light responsive element
Streb.3G007840.1	CCAAT-box	CCGTCC	light responsive element
Streb.3G007840.1	A-box	CCCCCG	MYBHv1 binding site
Streb.3G007840.1	GC-motif	CAAATGAA(A/G)A	cis-acting regulatory element
Streb.3G007840.1	Gap-box	AAACCA	enhancer-like element involved in anoxic specific inducibility
Streb.3G007840.1	ARE	GATAGGA	part of a light responsive element
Streb.3G007840.1	GATA-motif	CACGTG	cis-acting regulatory element essential for the anaerobic induction
Streb.3G007840.1	ABRE	ACGTG	part of a light responsive element
Streb.3G007840.1	ABRE	AGAAACAA	cis-acting element involved in the abscisic acid responsiveness
Streb.3G007840.1	AE-box	AGAAACAA	cis-acting element involved in the abscisic acid responsiveness
Streb.3G007840.1	AE-box	ATTAAT	part of a module for light response
Streb.3G007840.1	Box 4	ATTAAT	part of a module for light response
Streb.3G007840.1	Box 4	CAAAGATATC	part of a conserved DNA module involved in light responsiveness
Streb.3G007840.1	circadian	CACGTG	part of a conserved DNA module involved in light responsiveness
Streb.3G007840.1	G-box	CAACTG	cis-acting regulatory element involved in circadian control
Streb.3G007840.1	MBS	GATTCTGTGGC	cis-acting regulatory element involved in light responsiveness
Streb.3G007840.1	GTGGC-motif	TATAAAA	MYB binding site involved in drought-inducibility
Streb.3G007840.1	I-box	TGATAATGT	part of a light responsive element
Streb.3G007840.1	I-box	CACGTG	part of a light responsive element
Streb.3G007840.1	G-Box	CAAAT	part of a light responsive element
Streb.3G007840.1	CAAT-box	AACGAC	cis-acting regulatory element involved in light responsiveness
Streb.3G008130.1	TGA-element	AACGAC	part of a light responsive element
Streb.3G008130.1	TGA-element	CCGAAA	auxin-responsive element
Streb.3G008130.1	LTR	CCGAAA	auxin-responsive element
Streb.3G008130.1	LTR	motif_sequence	cis-acting element involved in low-temperature responsiveness
Streb.3G008130.1	GT1-motif	GGTTAAT	cis-acting element involved in low-temperature responsiveness
Streb.3G008130.1	GT1-motif	TCTCCCT	light responsive element
Streb.3G008130.1	TCCC-motif	CAACGG	light responsive element
Streb.3G008130.1	CCAAT-box	GCCACT	part of a light responsive element
Streb.3G008130.1	CAT-box	CAAATGAA(A/G)A	MYBHv1 binding site
Streb.3G008130.1	Gap-box	CCGTCC	cis-acting regulatory element related to meristem expression
Streb.3G008130.1	A-box	CCCCCG	part of a light responsive element
Streb.3G008130.1	GC-motif	GATAGGA	cis-acting regulatory element
Streb.3G008130.1	GATA-motif	CACGTG	enhancer-like element involved in anoxic specific inducibility
Streb.3G008130.1	ABRE	ACGTG	part of a light responsive element
Streb.3G008130.1	ABRE	AAACCA	cis-acting element involved in the abscisic acid responsiveness
Streb.3G008130.1	ARE	CAAAGATATC	cis-acting element involved in the abscisic acid responsiveness
Streb.3G008130.1	circadian	AGAAACAA	cis-acting regulatory element essential for the anaerobic induction
Streb.3G008130.1	AE-box	AGAAACAA	cis-acting regulatory element involved in circadian control
Streb.3G008130.1	AE-box	ATTAAT	part of a module for light response
Streb.3G008130.1	Box 4	ATTAAT	part of a module for light response
Streb.3G008130.1	Box 4	CACGTG	part of a conserved DNA module involved in light responsiveness
Streb.3G008130.1	G-box	CAACTG	part of a conserved DNA module involved in light responsiveness
Streb.3G008130.1	MBS	TATAAAA	cis-acting regulatory element involved in light responsiveness
Streb.3G008130.1	G-Box	atGATAAGGTC	MYB binding site involved in drought-inducibility
Streb.3G008130.1	I-box	TGATAATGT	cis-acting regulatory element involved in light responsiveness
Streb.3G008130.1	I-box	CAAAT	part of a light responsive element
Streb.3G008130.1	CAAT-box	ATAGATAA	part of a light responsive element
Streb.3G008630.1	GA-motif	GTTGACGTGA	part of a light responsive element
Streb.3G008630.1	O2-site	GATGATGTGG	part of a light responsive element
Streb.3G008630.1	O2-site	GATGATGTGG	cis-acting regulatory element involved in zein metabolism regulation
Streb.3G008630.1	O2-site	CAACGG	cis-acting regulatory element involved in zein metabolism regulation
Streb.3G008630.1	CCAAT-box	CAACGG	cis-acting regulatory element involved in zein metabolism regulation
Streb.3G008630.1	CCAAT-box	TGACG	MYBHv1 binding site
Streb.3G008630.1	TGACG-motif	GGTTAA	MYBHv1 binding site
Streb.3G008630.1	GT1-motif	AACCTAA	cis-acting regulatory element involved in the MeJA-responsiveness
Streb.3G008630.1	MRE	CCCCCG	light responsive element
Streb.3G008630.1	GC-motif	CCCCCG	MYB binding site involved in light responsiveness
Streb.3G008630.1	GC-motif	CCATCTTTTT	enhancer-like element involved in anoxic specific inducibility
Streb.3G008630.1	TCA-element	CCATCTTTTT	enhancer-like element involved in anoxic specific inducibility
Streb.3G008630.1	TCA-element	TCTTAC	cis-acting element involved in salicylic acid responsiveness
Streb.3G008630.1	TCT-motif	TGTAATAATATATTTATATT	cis-acting element involved in salicylic acid responsiveness
Streb.3G008630.1	LTR	AACGAC	part of a light responsive element
Streb.3G008630.1	TGA-element	CAACTG	cis-acting element involved in low-temperature responsiveness
Streb.3G008630.1	MBS	CAACTG	auxin-responsive element
Streb.3G008630.1	MBS	CACGTG	MYB binding site involved in drought-inducibility
Streb.3G008630.1	G-box	CACGTC	MYB binding site involved in drought-inducibility
Streb.3G008630.1	G-box	CAAAT	cis-acting regulatory element involved in light responsiveness
Streb.3G008630.1	CAAT-box	TATAAATA	cis-acting regulatory element involved in light responsiveness
Streb.3G008630.1	ARE	AAACCA	cis-acting regulatory element involved in light responsiveness
Streb.3G008630.1	ARE	AAACCA	cis-acting regulatory element essential for the anaerobic induction
Streb.3G008630.1	ARE	AAACCA	cis-acting regulatory element essential for the anaerobic induction
Streb.3G008630.1	ARE	CGCACGTGTC	cis-acting regulatory element essential for the anaerobic induction
Streb.3G008630.1	ABRE	CACGTG	cis-acting regulatory element essential for the anaerobic induction
Streb.3G008630.1	ABRE	ACGTG	cis-acting element involved in the abscisic acid responsiveness
Streb.3G008630.1	ABRE	ACGTG	cis-acting element involved in the abscisic acid responsiveness
Streb.3G008630.1	ABRE	AAGGATAAGG	cis-acting element involved in the abscisic acid responsiveness
Streb.3G008630.1	GATA-motif	ATTAAT	cis-acting element involved in the abscisic acid responsiveness
Streb.3G008630.1	Box 4	ATTAAT	part of a light responsive element
Streb.3G008630.1	Box 4	ATTAAT	part of a conserved DNA module involved in light responsiveness
Streb.3G008630.1	Box 4	ATTAAT	part of a conserved DNA module involved in light responsiveness
Streb.3G008630.1	Box 4	GGGCGG	part of a conserved DNA module involved in light responsiveness
Streb.3G008630.1	Sp1	CGTCA	part of a conserved DNA module involved in light responsiveness
Streb.3G008630.1	CGTCA-motif	motif_sequence	light responsive element
Streb.3G011120.1	LTR	CGTCA	cis-acting regulatory element involved in the MeJA-responsiveness
Streb.3G011120.1	CGTCA-motif	CGTCA	cis-acting element involved in low-temperature responsiveness
Streb.3G011120.1	CGTCA-motif	CGTCA	cis-acting regulatory element involved in the MeJA-responsiveness
Streb.3G011120.1	CGTCA-motif	CGTCA	cis-acting regulatory element involved in the MeJA-responsiveness
Streb.3G011120.1	CGTCA-motif	ATAGAAATCAA	cis-acting regulatory element involved in the MeJA-responsiveness
Streb.3G011120.1	AT-rich element	AAACCA	cis-acting regulatory element involved in the MeJA-responsiveness
Streb.3G011120.1	ARE	AAACCA	binding site of AT-rich DNA binding protein (ATBP-1)
Streb.3G011120.1	ARE	GATAGGG	cis-acting regulatory element essential for the anaerobic induction
Streb.3G011120.1	GATA-motif	AAGATAAGATT	cis-acting regulatory element essential for the anaerobic induction
Streb.3G011120.1	GATA-motif	ACGTG	part of a light responsive element
Streb.3G011120.1	ABRE	ACGTG	part of a light responsive element
Streb.3G011120.1	ABRE	GACACGTGGC	cis-acting element involved in the abscisic acid responsiveness
Streb.3G011120.1	ABRE	CACGTG	cis-acting element involved in the abscisic acid responsiveness
Streb.3G011120.1	ABRE	ACGTG	cis-acting element involved in the abscisic acid responsiveness
Streb.3G011120.1	ABRE	AACCTAA	cis-acting element involved in the abscisic acid responsiveness
Streb.3G011120.1	MRE	TATAAAA	cis-acting element involved in the abscisic acid responsiveness
Streb.3G011120.1	G-Box	TGATAATGT	MYB binding site involved in light responsiveness
Streb.3G011120.1	I-box	CCAAT	cis-acting regulatory element involved in light responsiveness
Streb.3G011120.1	CAAT-box	GTTGACGTGA	part of a light responsive element
Streb.3G011120.1	O2-site	GATGACATGG	cis-acting regulatory element involved in zein metabolism regulation
Streb.3G011120.1	O2-site	TACGTG	cis-acting regulatory element involved in zein metabolism regulation
Streb.3G011120.1	G-box	TACGTG	cis-acting regulatory element involved in zein metabolism regulation
Streb.3G011120.1	G-box	CACGTG	cis-acting regulatory element involved in light responsiveness
Streb.3G011120.1	G-box	CAACTG	cis-acting regulatory element involved in light responsiveness
Streb.3G011120.1	MBS	gGTACGTGGCG	cis-acting regulatory element involved in light responsiveness
Streb.3G011120.1	motif I	TGACG	MYB binding site involved in drought-inducibility
Streb.3G011120.1	TGACG-motif	TGACG	cis-acting regulatory element root specific
Streb.3G011120.1	TGACG-motif	TGACG	cis-acting regulatory element involved in the MeJA-responsiveness
Streb.3G011120.1	TGACG-motif	TGACG	cis-acting regulatory element involved in the MeJA-responsiveness
Streb.3G011120.1	TGACG-motif	GGTTAA	cis-acting regulatory element involved in the MeJA-responsiveness
Streb.3G011120.1	GT1-motif	GGTTAAT	cis-acting regulatory element involved in the MeJA-responsiveness
Streb.3G011120.1	GT1-motif	CGTCA	light responsive element
Streb.3G012510.1	CGTCA-motif	ATTAAT	light responsive element
Streb.3G012510.1	Box 4	ATTAAT	cis-acting regulatory element involved in the MeJA-responsiveness
Streb.3G012510.1	Box 4	ATTAAT	part of a conserved DNA module involved in light responsiveness
Streb.3G012510.1	Box 4	ATTAAT	part of a conserved DNA module involved in light responsiveness
Streb.3G012510.1	Box 4	AGAAACAA	part of a conserved DNA module involved in light responsiveness
Streb.3G012510.1	AE-box	tgacgTGTAAAGgtgaa	part of a conserved DNA module involved in light responsiveness
Streb.3G012510.1	Prolamin-box	motif_sequence	part of a module for light response
Streb.3G012510.1	ARE	CCATCTTTTT	involved in activation of zein gene endosperm development
Streb.3G012510.1	TCA-element	CAAAT	cis-acting regulatory element essential for the anaerobic induction
Streb.3G012510.1	CAAT-box	GCCACT	cis-acting element involved in salicylic acid responsiveness
Streb.3G012510.1	CAT-box	AATTATTTTTTATT	wound-responsive element
Streb.3G012510.1	AT1-motif	TATATA	cis-acting regulatory element related to meristem expression
Streb.3G012510.1	Box II	CAACGG	part of a light responsive module
Streb.3G012510.1	CCAAT-box	GGTTAA	part of a light responsive element
Streb.3G012510.1	GT1-motif	GGTTAA	MYBHv1 binding site
Streb.3G012510.1	GT1-motif	TCTCCCT	light responsive element
Streb.3G012510.1	TCCC-motif	TGACG	light responsive element
Streb.3G012510.1	TGACG-motif	CAACTG	part of a light responsive element
Streb.3G012510.1	MBS	CAACTG	cis-acting regulatory element involved in the MeJA-responsiveness
Streb.3G012510.1	MBS	CAACTG	MYB binding site involved in drought-inducibility
Streb.3G012510.1	MBS	CAACTG	MYB binding site involved in drought-inducibility
Streb.3G012510.1	MBS	ATAGATAA	MYB binding site involved in drought-inducibility
Streb.3G012510.1	GA-motif	TCAGAAGAGG	MYB binding site involved in drought-inducibility
Streb.3G020020.1	TCA-element	AAACCA	part of a light responsive element
Streb.3G020020.1	ARE	GATAGGA	cis-acting element involved in salicylic acid responsiveness
Streb.3G020020.1	GATA-motif	AAGATAAGATT	cis-acting regulatory element essential for the anaerobic induction
Streb.3G020020.1	GATA-motif	CTAACGTATT	part of a light responsive element
Streb.3G020020.1	ACE	TCTTAC	part of a light responsive element
Streb.3G020020.1	TCT-motif	ACGTG	cis-acting element involved in light responsiveness
Streb.3G020020.1	ABRE	motif_sequence	part of a light responsive element
Streb.3G020020.1	Box 4	ATTAAT	cis-acting element involved in the abscisic acid responsiveness
Streb.3G020020.1	Box 4	CCGAAA	part of a conserved DNA module involved in light responsiveness
Streb.3G020020.1	LTR	CGTCA	part of a conserved DNA module involved in light responsiveness
Streb.3G020020.1	CGTCA-motif	CGTCA	cis-acting element involved in low-temperature responsiveness
Streb.3G020020.1	CGTCA-motif	CGTCA	cis-acting regulatory element involved in the MeJA-responsiveness
Streb.3G020020.1	CGTCA-motif	CACGAC	cis-acting regulatory element involved in the MeJA-responsiveness
Streb.3G020020.1	G-box	CACGTC	cis-acting regulatory element involved in the MeJA-responsiveness
Streb.3G020020.1	G-box	TAACACGTAG	cis-acting regulatory element involved in light responsiveness
Streb.3G020020.1	G-box	CAACTG	cis-acting regulatory element involved in light responsiveness
Streb.3G020020.1	MBS	CAACTG	cis-acting regulatory element involved in light responsiveness
Streb.3G020020.1	MBS	CAACTG	MYB binding site involved in drought-inducibility
Streb.3G020020.1	MBS	TGACG	MYB binding site involved in drought-inducibility
Streb.3G020020.1	TGACG-motif	TGACG	MYB binding site involved in drought-inducibility
Streb.3G020020.1	TGACG-motif	TGACG	cis-acting regulatory element involved in the MeJA-responsiveness
Streb.3G020020.1	TGACG-motif	CAACGG	cis-acting regulatory element involved in the MeJA-responsiveness
Streb.3G020020.1	CCAAT-box	ATATAT	cis-acting regulatory element involved in the MeJA-responsiveness
Streb.3G020020.1	chs-CMA2a	CCAAT	MYBHv1 binding site
Streb.3G020020.1	CAAT-box	CAACTG	part of a light responsive element
Streb.3G020060.1	MBS	TACGTG	MYB binding site involved in drought-inducibility
Streb.3G020060.1	G-box	CACGTC	MYB binding site involved in drought-inducibility
Streb.3G020060.1	G-box	TAACACGTAG	cis-acting regulatory element involved in light responsiveness
Streb.3G020060.1	G-box	GGTTAA	cis-acting regulatory element involved in light responsiveness
Streb.3G020060.1	GT1-motif	GGTTAA	cis-acting regulatory element involved in light responsiveness
Streb.3G020060.1	GT1-motif	TGACG	light responsive element
Streb.3G020060.1	TGACG-motif	CCTTTTG	light responsive element
Streb.3G020060.1	P-box	TATA	cis-acting regulatory element involved in the MeJA-responsiveness
Streb.3G020060.1	CAAT-box	TCAGAAGAGG	gibberellin-responsive element
Streb.3G020060.1	TCA-element	AAACCA	part of a light responsive element
Streb.3G020060.1	ARE	AAACCA	cis-acting element involved in salicylic acid responsiveness
Streb.3G020060.1	ARE	AAACCA	cis-acting regulatory element essential for the anaerobic induction
Streb.3G020060.1	ARE	ATAGAAATCAA	cis-acting regulatory element essential for the anaerobic induction
Streb.3G020060.1	AT-rich element	ACGTG	cis-acting regulatory element essential for the anaerobic induction
Streb.3G020060.1	ABRE	ACGTG	binding site of AT-rich DNA binding protein (ATBP-1)
Streb.3G020060.1	ABRE	TCTTAC	cis-acting element involved in the abscisic acid responsiveness
Streb.3G020060.1	TCT-motif	AGAAACTT	cis-acting element involved in the abscisic acid responsiveness
Streb.3G020060.1	AE-box	motif_sequence	part of a light responsive element
Streb.3G020060.1	Sp1	ATTAAT	part of a module for light response
Streb.3G020060.1	Box 4	CGTCA	light responsive element
Streb.3G020060.1	CGTCA-motif	CCGAAA	part of a conserved DNA module involved in light responsiveness
Streb.3G020060.1	LTR	TACGTG	cis-acting regulatory element involved in the MeJA-responsiveness
Streb.3G021150.1	G-box	GTTGACGTGA	cis-acting element involved in low-temperature responsiveness
Streb.3G021150.1	O2-site	GGTTAA	cis-acting regulatory element involved in light responsiveness
Streb.3G021150.1	GT1-motif	GGTTAA	cis-acting regulatory element involved in zein metabolism regulation
Streb.3G021150.1	GT1-motif	GGTTAAT	light responsive element
Streb.3G021150.1	GT1-motif	GGTTAA	light responsive element
Streb.3G021150.1	GT1-motif	ccttatcct	light responsive element
Streb.3G021150.1	I-box	gGATAAGGTG	light responsive element
Streb.3G021150.1	I-box	AAGATAAGGCT	part of a light responsive element
Streb.3G021150.1	I-box	AGATAAGG	part of a light responsive element
Streb.3G021150.1	I-box	CACGTT	part of a light responsive element
Streb.3G021150.1	G-Box	CACGTT	part of a light responsive element
Streb.3G021150.1	G-Box	CAAAT	cis-acting regulatory element involved in light responsiveness
Streb.3G021150.1	CAAT-box	AAATTTCCT	cis-acting regulatory element involved in light responsiveness
Streb.3G021150.1	WUN-motif	AAACCA	cis-acting regulatory element related to meristem expression
Streb.3G021150.1	ARE	AAACCA	wound-responsive element
Streb.3G021150.1	ARE	AAACCA	cis-acting regulatory element essential for the anaerobic induction
Streb.3G021150.1	ARE	AAACCA	cis-acting regulatory element essential for the anaerobic induction
Streb.3G021150.1	ARE	ACGTG	cis-acting regulatory element essential for the anaerobic induction
Streb.3G021150.1	ABRE	ACGTG	cis-acting regulatory element essential for the anaerobic induction
Streb.3G021150.1	ABRE	ACGTG	cis-acting element involved in the abscisic acid responsiveness
Streb.3G021150.1	ABRE	AAGGATAAGG	cis-acting element involved in the abscisic acid responsiveness
Streb.3G021150.1	GATA-motif	AAGGATAAGG	cis-acting element involved in the abscisic acid responsiveness
Streb.3G021150.1	GATA-motif	TCTGTTG	part of a light responsive element
Streb.3G021150.1	GARE-motif	ATTAAT	part of a light responsive element
Streb.3G021150.1	Box 4	ATTAAT	gibberellin-responsive element
Streb.3G021150.1	Box 4	ATTAAT	part of a conserved DNA module involved in light responsiveness
Streb.3G021150.1	Box 4	GGATTTTACAGT	part of a conserved DNA module involved in light responsiveness
Streb.3G021150.1	LTR	TGACG	part of a conserved DNA module involved in light responsiveness
Streb.3G021180.1	TGACG-motif	GGTTAA	cis-acting element involved in low-temperature responsiveness
Streb.3G021180.1	GT1-motif	GGTTAA	cis-acting regulatory element involved in the MeJA-responsiveness
Streb.3G021180.1	GT1-motif	GATGA(C/T)(A/G)TG(A/G)	light responsive element
Streb.3G021180.1	O2-site	CACGTT	light responsive element
Streb.3G021180.1	G-Box	CACGTT	cis-acting regulatory element involved in zein metabolism regulation
Streb.3G021180.1	G-Box	AAGATAAGGCT	cis-acting regulatory element involved in light responsiveness
Streb.3G021180.1	I-box	AGATAAGG	cis-acting regulatory element involved in light responsiveness
Streb.3G021180.1	I-box	CAAAT	part of a light responsive element
Streb.3G021180.1	CAAT-box	TCTTAC	part of a light responsive element
Streb.3G021180.1	TCT-motif	ACGTG	part of a light responsive element
Streb.3G021180.1	ABRE	ACGTG	part of a light responsive element
Streb.3G021180.1	ABRE	TTACTTAA	cis-acting element involved in the abscisic acid responsiveness
Streb.3G021180.1	chs-CMA1a	AAACCA	cis-acting element involved in the abscisic acid responsiveness
Streb.3G021180.1	ARE	AAACCA	part of a light responsive element
Streb.3G021180.1	ARE	AAACCA	cis-acting regulatory element essential for the anaerobic induction
Streb.3G021180.1	ARE	AAACCA	cis-acting regulatory element essential for the anaerobic induction
Streb.3G021180.1	ARE	AAACCA	cis-acting regulatory element essential for the anaerobic induction
Streb.3G021180.1	ARE	CAATCAAAACCT	cis-acting regulatory element essential for the anaerobic induction
Streb.3G021180.1	AAAC-motif	CGTCA	cis-acting regulatory element essential for the anaerobic induction
Streb.3G021180.1	CGTCA-motif	ATTAAT	light responsive element
Streb.3G021180.1	Box 4	ATTAAT	cis-acting regulatory element involved in the MeJA-responsiveness
Streb.3G021180.1	Box 4	motif_sequence	part of a conserved DNA module involved in light responsiveness
Streb.3G021200.1	MRE	GGTTAA	part of a conserved DNA module involved in light responsiveness
Streb.3G021200.1	GT1-motif	GGTTAA	MYB binding site involved in light responsiveness
Streb.3G021200.1	GT1-motif	GGTTAA	light responsive element
Streb.3G021200.1	GT1-motif	TGACGTAA	light responsive element
Streb.3G021200.1	TGA-box	TGACG	light responsive element
Streb.3G021200.1	TGACG-motif	GATGA(C/T)(A/G)TG(A/G)	part of an auxin-responsive element
Streb.3G021200.1	O2-site	AACGAC	cis-acting regulatory element involved in the MeJA-responsiveness
Streb.3G021200.1	TGA-element	CCGAAA	cis-acting regulatory element involved in zein metabolism regulation
Streb.3G021200.1	LTR	CCGAAA	auxin-responsive element
Streb.3G021200.1	LTR	CAAT(A/T)ATTG	cis-acting element involved in low-temperature responsiveness
Streb.3G021200.1	HD-Zip 1	motif_sequence	cis-acting element involved in low-temperature responsiveness
Streb.3G021200.1	TCT-motif	CAATCAAAACCT	element involved in differentiation of the palisade mesophyll cells
Streb.3G021200.1	AAAC-motif	ccTATAAAaa	part of a light responsive element
Streb.3G021200.1	G-Box	AAGATAAGGCT	light responsive element
Streb.3G021200.1	I-box	AGATAAGG	cis-acting regulatory element involved in light responsiveness
Streb.3G021200.1	I-box	CCAAT	part of a light responsive element
Streb.3G021200.1	CAAT-box	CGTCA	part of a light responsive element
Streb.3G021200.1	CGTCA-motif	AGAAACAA	protein binding site
Streb.3G021200.1	AE-box	ATTAAT	cis-acting regulatory element involved in the MeJA-responsiveness
Streb.3G021200.1	Box 4	ATTAAT	part of a module for light response
Streb.3G021200.1	Box 4	ATTAAT	part of a conserved DNA module involved in light responsiveness
Streb.3G021200.1	Box 4	ATTAAT	part of a conserved DNA module involved in light responsiveness
Streb.3G021200.1	Box 4	ATTAAT	part of a conserved DNA module involved in light responsiveness
Streb.3G021200.1	Box 4	ATTAAT	part of a conserved DNA module involved in light responsiveness
Streb.3G021200.1	Box 4	ATTAAT	part of a conserved DNA module involved in light responsiveness
Streb.3G021200.1	Box 4	ACGTG	part of a conserved DNA module involved in light responsiveness
Streb.3G021200.1	ABRE	AAACCA	part of a conserved DNA module involved in light responsiveness
Streb.3G021200.1	ARE	AAACCA	cis-acting element involved in the abscisic acid responsiveness
Streb.3G021200.1	ARE	AAACCA	cis-acting regulatory element essential for the anaerobic induction
Streb.3G021200.1	ARE	AAACCA	cis-acting regulatory element essential for the anaerobic induction
Streb.3G021200.1	ARE	AAACCA	cis-acting regulatory element essential for the anaerobic induction
Streb.3G021200.1	ARE	AAACCA	cis-acting regulatory element essential for the anaerobic induction
Streb.3G021200.1	ARE	AAACCA	cis-acting regulatory element essential for the anaerobic induction
Streb.3G021200.1	ARE	AAACCA	cis-acting regulatory element essential for the anaerobic induction
Streb.3G021200.1	ARE	AAACCA	cis-acting regulatory element essential for the anaerobic induction
Streb.3G021200.1	ARE	AATCTAATCC	cis-acting regulatory element essential for the anaerobic induction
Streb.3G031640.1	ATCT-motif	AATCTAATCC	cis-acting regulatory element essential for the anaerobic induction
Streb.3G031640.1	ATCT-motif	cGATAAGGCG	part of a conserved DNA module involved in light responsiveness
Streb.3G031640.1	I-box	CACGTT	part of a conserved DNA module involved in light responsiveness
Streb.3G031640.1	G-Box	CAAAT	part of a light responsive element
Streb.3G031640.1	CAAT-box	CAACTG	cis-acting regulatory element involved in light responsiveness
Streb.3G031640.1	MBS	GGTTAA	cis-acting regulatory element involved in light responsiveness
Streb.3G031640.1	GT1-motif	TGACG	MYB binding site involved in drought-inducibility
Streb.3G031640.1	TGACG-motif	ATTAAT	light responsive element
Streb.3G031640.1	Box 4	ATTAAT	cis-acting regulatory element involved in the MeJA-responsiveness
Streb.3G031640.1	Box 4	ATTAAT	part of a conserved DNA module involved in light responsiveness
Streb.3G031640.1	Box 4	motif_sequence	part of a conserved DNA module involved in light responsiveness
Streb.3G031640.1	CGTCA-motif	CCGAAA	part of a conserved DNA module involved in light responsiveness
Streb.3G031640.1	LTR	ACGTG	cis-acting regulatory element involved in the MeJA-responsiveness
Streb.3G031640.1	ABRE	AACCCGG	cis-acting element involved in low-temperature responsiveness
Streb.3G031640.1	ABRE	ACGTG	cis-acting element involved in the abscisic acid responsiveness
Streb.3G031640.1	ABRE	TCTTAC	cis-acting element involved in the abscisic acid responsiveness
Streb.3G031640.1	TCT-motif	TCTTAC	cis-acting element involved in the abscisic acid responsiveness
Streb.3G031640.1	TCT-motif	TCTTAC	part of a light responsive element
Streb.3G031640.1	TCT-motif	TCTGTTG	part of a light responsive element
Streb.3G031640.1	GARE-motif	GACACGTATG	part of a light responsive element
Streb.3G031640.1	ACE	motif_sequence	gibberellin-responsive element
Streb.4G010130.1	ACE	CCATCTTTTT	cis-acting element involved in light responsiveness
Streb.4G010130.1	TCA-element	CCATCTTTTT	cis-acting element involved in light responsiveness
Streb.4G010130.1	TCA-element	CCATCTTTTT	cis-acting element involved in salicylic acid responsiveness
Streb.4G010130.1	TCA-element	TGAGTCA	cis-acting element involved in salicylic acid responsiveness
Streb.4G010130.1	GCN4_motif	AACCTAA	cis-acting element involved in salicylic acid responsiveness
Streb.4G010130.1	MRE	GGTTAA	cis-regulatory element involved in endosperm expression
Streb.4G010130.1	GT1-motif	GGTTAA	MYB binding site involved in light responsiveness
Streb.4G010130.1	GT1-motif	TGACG	light responsive element
Streb.4G010130.1	TGACG-motif	TGACG	light responsive element
Streb.4G010130.1	TGACG-motif	TGACG	cis-acting regulatory element involved in the MeJA-responsiveness
Streb.4G010130.1	TGACG-motif	ATTCTCTAAC	cis-acting regulatory element involved in the MeJA-responsiveness
Streb.4G010130.1	TC-rich repeats	CGTCA	cis-acting regulatory element involved in the MeJA-responsiveness
Streb.4G010130.1	CGTCA-motif	CGTCA	cis-acting element involved in defense and stress responsiveness
Streb.4G010130.1	CGTCA-motif	CGTCA	cis-acting regulatory element involved in the MeJA-responsiveness
Streb.4G010130.1	CGTCA-motif	GGGCGG	cis-acting regulatory element involved in the MeJA-responsiveness
Streb.4G010130.1	Sp1	GGGCGG	cis-acting regulatory element involved in the MeJA-responsiveness
Streb.4G010130.1	Sp1	AAGGATAAGG	light responsive element
Streb.4G010130.1	GATA-motif	ACGTG	light responsive element
Streb.4G010130.1	ABRE	ACGTG	part of a light responsive element
Streb.4G010130.1	ABRE	ACGTG	cis-acting element involved in the abscisic acid responsiveness
Streb.4G010130.1	ABRE	GACACGTGGC	cis-acting element involved in the abscisic acid responsiveness
Streb.4G010130.1	ABRE	CACGTG	cis-acting element involved in the abscisic acid responsiveness
Streb.4G010130.1	ABRE	ACGTG	cis-acting element involved in the abscisic acid responsiveness
Streb.4G010130.1	ABRE	AAACCA	cis-acting element involved in the abscisic acid responsiveness
Streb.4G010130.1	ARE	TATA	cis-acting element involved in the abscisic acid responsiveness
Streb.4G010130.1	I-box	CACGTT	cis-acting regulatory element essential for the anaerobic induction
Streb.4G010130.1	G-Box	CACGTT	part of a light responsive element
Streb.4G010130.1	G-Box	CACGTG	cis-acting regulatory element involved in light responsiveness
Streb.4G010130.1	G-Box	CCAAT	cis-acting regulatory element involved in light responsiveness
Streb.4G010130.1	CAAT-box	TAAACGTG	cis-acting regulatory element involved in light responsiveness
Streb.4G010130.1	G-box	TACGTG	gibberellin-responsive element
Streb.4G010130.1	G-box	GCCACGTGGA	cis-acting regulatory element involved in light responsiveness
Streb.4G010130.1	G-box	ACACGTG(G/t)CACC	cis-acting regulatory element involved in light responsiveness
Streb.4G010130.1	G-box	CACGTG	cis-acting regulatory element involved in light responsiveness
Streb.4G010130.1	G-box	CAACTG	cis-acting regulatory element involved in light responsiveness
Streb.4G010130.1	MBS	CAACTG	cis-acting regulatory element involved in light responsiveness
Streb.4G010130.1	MBS	CAACTG	MYB binding site involved in drought-inducibility
Streb.4G010130.1	MBS	TAAAATACT	MYB binding site involved in drought-inducibility
Streb.4G010840.1	AT-rich sequence	TATACA	MYB binding site involved in drought-inducibility
Streb.4G010840.1	chs-CMA2a	CCAAT	element for maximal elicitor-mediated activation (2copies)
Streb.4G010840.1	CAAT-box	CGTCA	part of a light responsive element
Streb.4G011920.1	CGTCA-motif	AATCACAACCATA	cis-acting regulatory element involved in the MeJA-responsiveness
Streb.4G011920.1	ACA-motif	ATTAAT	cis-acting regulatory element involved in the MeJA-responsiveness
Streb.4G011920.1	Box 4	ATTAAT	part of gapA in (gapA-CMA1) involved with light responsiveness
Streb.4G011920.1	Box 4	AGAAACAA	part of a conserved DNA module involved in light responsiveness
Streb.4G011920.1	AE-box	AGAAACAA	part of a conserved DNA module involved in light responsiveness
Streb.4G011920.1	AE-box	AGAAACAA	part of a module for light response
Streb.4G011920.1	AE-box	motif_sequence	part of a module for light response
Streb.4G011920.1	ABRE	ACGTG	part of a module for light response
Streb.4G011920.1	ABRE	TCTTAC	cis-acting element involved in the abscisic acid responsiveness
Streb.4G011920.1	TCT-motif	TCTTAC	cis-acting element involved in the abscisic acid responsiveness
Streb.4G011920.1	TCT-motif	AAACCA	part of a light responsive element
Streb.4G011920.1	ARE	AAACCA	part of a light responsive element
Streb.4G011920.1	ARE	AAACCA	cis-acting regulatory element essential for the anaerobic induction
Streb.4G011920.1	ARE	CCATCTTTTT	cis-acting regulatory element essential for the anaerobic induction
Streb.4G011920.1	TCA-element	CCATCTTTTT	cis-acting regulatory element essential for the anaerobic induction
Streb.4G011920.1	TCA-element	TGATAATGT	cis-acting element involved in salicylic acid responsiveness
Streb.4G011920.1	I-box	CAAAT	cis-acting element involved in salicylic acid responsiveness
Streb.4G011920.1	CAAT-box	TAAAATACT	part of a light responsive element
Streb.4G011920.1	AT-rich sequence	GGTTAA	MYB binding site involved in light responsiveness
Streb.4G011920.1	GT1-motif	GGTTAA	element for maximal elicitor-mediated activation (2copies)
Streb.4G011920.1	GT1-motif	TCTCCCT	light responsive element
Streb.4G011920.1	TCCC-motif	TGACG	light responsive element
Streb.4G011920.1	TGACG-motif	TGACG	part of a light responsive element
Streb.4G011920.1	TGACG-motif	CACGTC	cis-acting regulatory element involved in the MeJA-responsiveness
Streb.4G011920.1	G-box	CACGTC	cis-acting regulatory element involved in the MeJA-responsiveness
Streb.4G011920.1	G-box	GTAAT(G/C)ATTAC	cis-acting regulatory element involved in light responsiveness
Streb.4G016370.1	HD-Zip 3	motif_sequence	cis-acting regulatory element involved in light responsiveness
Streb.4G016370.1	ATC-motif	ATTAAT	protein binding site
Streb.4G016370.1	Box 4	ATTAAT	part of a conserved DNA module involved in light responsiveness
Streb.4G016370.1	Box 4	ATTAAT	part of a conserved DNA module involved in light responsiveness
Streb.4G016370.1	Box 4	ACGTG	part of a conserved DNA module involved in light responsiveness
Streb.4G016370.1	ABRE	ACGTG	part of a conserved DNA module involved in light responsiveness
Streb.4G016370.1	ABRE	CACGTG	cis-acting element involved in the abscisic acid responsiveness
Streb.4G016370.1	ABRE	ACGTG	cis-acting element involved in the abscisic acid responsiveness
Streb.4G016370.1	ABRE	TGAGTCA	cis-acting element involved in the abscisic acid responsiveness
Streb.4G016370.1	GCN4_motif	AAACCA	cis-acting element involved in the abscisic acid responsiveness
Streb.4G016370.1	ARE	ATAGAAATCAA	cis-regulatory element involved in endosperm expression
Streb.4G016370.1	AT-rich element	AAATTTCCT	cis-acting regulatory element essential for the anaerobic induction
Streb.4G016370.1	WUN-motif	GCCACT	binding site of AT-rich DNA binding protein (ATBP-1)
Streb.4G016370.1	CAT-box	GCCACT	wound-responsive element
Streb.4G016370.1	CAT-box	TATA	cis-acting regulatory element related to meristem expression
Streb.4G016370.1	CAAT-box	AACCTAA	cis-acting regulatory element related to meristem expression
Streb.4G016370.1	MRE	GGTTAAT	cis-acting regulatory element involved in light responsiveness
Streb.4G016370.1	GT1-motif	GGTTAA	MYB binding site involved in light responsiveness
Streb.4G016370.1	GT1-motif	TCTCCCT	light responsive element
Streb.4G016370.1	TCCC-motif	TACGTG	light responsive element
Streb.4G016370.1	G-box	TACGTG	part of a light responsive element
Streb.4G016370.1	G-box	CACGTG	cis-acting regulatory element involved in light responsiveness
Streb.4G016370.1	G-box	TAAAATACT	cis-acting regulatory element involved in light responsiveness
Streb.4G018140.1	AT-rich sequence	CACGAC	cis-acting regulatory element involved in light responsiveness
Streb.4G018140.1	G-box	CCACGTAA	element for maximal elicitor-mediated activation (2copies)
Streb.4G018140.1	G-box	TACGTG	cis-acting regulatory element involved in light responsiveness
Streb.4G018140.1	G-box	CACGTC	cis-acting regulatory element involved in light responsiveness
Streb.4G018140.1	G-box	CACGAC	cis-acting regulatory element involved in light responsiveness
Streb.4G018140.1	G-box	CACGAC	cis-acting regulatory element involved in light responsiveness
Streb.4G018140.1	G-box	GGTCCAT	cis-acting regulatory element involved in light responsiveness
Streb.4G018140.1	AuxRR-core	TACCGACAT	cis-acting regulatory element involved in light responsiveness
Streb.4G018140.1	DRE	AAACCA	cis-acting regulatory element involved in auxin responsiveness
Streb.4G018680.1	ARE	AAACCA	cis-acting element involved in dehydration, low-temp, salt stresses Streb.4G018140.1 TATA-box TATA 74 4 + Arabidopsis thaliana core promoter element around -30 of transcription start Streb.4G018140.1 TATA-box TATATA 148 6 + Arabidopsis thaliana core promoter element around -30 of transcription start Streb.4G018140.1 TATA-box ATATAT 149 6 + Brassica napus core promoter element around -30 of transc…
Streb.4G018680.1	ARE	AAACCA	cis-acting regulatory element essential for the anaerobic induction
Streb.4G018680.1	ARE	AAACCA	cis-acting regulatory element essential for the anaerobic induction
Streb.4G018680.1	ARE	ACGTG	cis-acting regulatory element essential for the anaerobic induction
Streb.4G018680.1	ABRE	ACGTG	cis-acting regulatory element essential for the anaerobic induction
Streb.4G018680.1	ABRE	TCTTAC	cis-acting element involved in the abscisic acid responsiveness
Streb.4G018680.1	TCT-motif	TCTTAC	cis-acting element involved in the abscisic acid responsiveness
Streb.4G018680.1	TCT-motif	TCTGTTG	part of a light responsive element
Streb.4G018680.1	GARE-motif	ATTAAT	part of a light responsive element
Streb.4G018680.1	Box 4	ATTAAT	gibberellin-responsive element
Streb.4G018680.1	Box 4	CACTATCTAAC	part of a conserved DNA module involved in light responsiveness
Streb.4G018680.1	3-AF3 binding site	motif_sequence	part of a conserved DNA module involved in light responsiveness
Streb.4G018680.1	LTR	CCGAAA	part of a conserved DNA module array (CMA3)
Streb.4G018680.1	LTR	CACGTG	cis-acting element involved in low-temperature responsiveness
Streb.4G020480.1	G-box	CACGTG	cis-acting element involved in low-temperature responsiveness
Streb.4G020480.1	G-box	CACGTC	cis-acting regulatory element involved in light responsiveness
Streb.4G020480.1	G-box	CAACTG	cis-acting regulatory element involved in light responsiveness
Streb.4G020480.1	MBS	CATCGTGTGGC	cis-acting regulatory element involved in light responsiveness
Streb.4G020480.1	GTGGC-motif	TATA	MYB binding site involved in drought-inducibility
Streb.4G020480.1	G-Box	CACGTG	part of a light responsive element
Streb.4G020480.1	G-Box	CACGTT	cis-acting regulatory element involved in light responsiveness
Streb.4G020480.1	G-Box	CACGTT	cis-acting regulatory element involved in light responsiveness
Streb.4G020480.1	G-Box	CAAAT	cis-acting regulatory element involved in light responsiveness
Streb.4G020480.1	CAAT-box	AAACCA	cis-acting regulatory element involved in light responsiveness
Streb.4G020480.1	ARE	GATAGGG	cis-acting regulatory element essential for the anaerobic induction
Streb.4G020480.1	GATA-motif	TCTGTTG	cis-acting regulatory element essential for the anaerobic induction
Streb.4G020480.1	GARE-motif	CACGTG	part of a light responsive element
Streb.4G020480.1	ABRE	ACGTG	gibberellin-responsive element
Streb.4G020480.1	ABRE	CACGTG	cis-acting element involved in the abscisic acid responsiveness
Streb.4G020480.1	ABRE	ACGTG	cis-acting element involved in the abscisic acid responsiveness
Streb.4G020480.1	ABRE	ACGTG	cis-acting element involved in the abscisic acid responsiveness
Streb.4G020480.1	ABRE	ACGTG	cis-acting element involved in the abscisic acid responsiveness
Streb.4G020480.1	ABRE	ACGTG	cis-acting element involved in the abscisic acid responsiveness
Streb.4G020480.1	ABRE	ATTAAT	cis-acting element involved in the abscisic acid responsiveness
Streb.4G020480.1	Box 4	ATTAAT	cis-acting element involved in the abscisic acid responsiveness
Streb.4G020480.1	Box 4	ATTAAT	part of a conserved DNA module involved in light responsiveness
Streb.4G020480.1	Box 4	ATTAAT	part of a conserved DNA module involved in light responsiveness
Streb.4G020480.1	Box 4	ATTAAT	part of a conserved DNA module involved in light responsiveness
Streb.4G020480.1	Box 4	CGTCA	part of a conserved DNA module involved in light responsiveness
Streb.4G020480.1	CGTCA-motif	CGTCA	part of a conserved DNA module involved in light responsiveness
Streb.4G020480.1	CGTCA-motif	CGTCA	cis-acting regulatory element involved in the MeJA-responsiveness
Streb.4G020480.1	CGTCA-motif	CGTCA	cis-acting regulatory element involved in the MeJA-responsiveness
Streb.4G020480.1	CGTCA-motif	GATGATGTGG	cis-acting regulatory element involved in the MeJA-responsiveness
Streb.4G020480.1	O2-site	ATTCTCTAAC	cis-acting regulatory element involved in the MeJA-responsiveness
Streb.4G020480.1	TC-rich repeats	ATTCTCTAAC	cis-acting regulatory element involved in zein metabolism regulation
Streb.4G020480.1	TC-rich repeats	TGACG	cis-acting element involved in defense and stress responsiveness
Streb.4G020480.1	TGACG-motif	TGACG	cis-acting element involved in defense and stress responsiveness
Streb.4G020480.1	TGACG-motif	TGACG	cis-acting regulatory element involved in the MeJA-responsiveness
Streb.4G020480.1	TGACG-motif	TGACG	cis-acting regulatory element involved in the MeJA-responsiveness
Streb.4G020480.1	TGACG-motif	GGTTAAT	cis-acting regulatory element involved in the MeJA-responsiveness
Streb.4G020480.1	GT1-motif	GGTTAA	cis-acting regulatory element involved in the MeJA-responsiveness
Streb.4G020480.1	GT1-motif	AACCTAA	light responsive element
Streb.4G020480.1	MRE	CCGTCC	light responsive element
Streb.4G020480.1	A-box	CCGTCC	MYB binding site involved in light responsiveness
Streb.4G020480.1	A-box	GCCACT	cis-acting regulatory element
Streb.4G020480.1	CAT-box	CAATCAAAACCT	cis-acting regulatory element
Streb.4G020480.1	AAAC-motif	TCTTAC	cis-acting regulatory element related to meristem expression
Streb.4G020480.1	TCT-motif	motif_sequence	light responsive element
Streb.4G020480.1	LTR	AACGAC	part of a light responsive element
Streb.4G020480.1	TGA-element	ACGTG	cis-acting element involved in low-temperature responsiveness
Streb.4G021440.1	ABRE	ACGTG	auxin-responsive element
Streb.4G021440.1	ABRE	AAGGATAAGG	cis-acting element involved in the abscisic acid responsiveness
Streb.4G021440.1	GATA-motif	TCTGTTG	cis-acting element involved in the abscisic acid responsiveness
Streb.4G021440.1	GARE-motif	GAATTTAATTAA	part of a light responsive element
Streb.4G021440.1	AT-rich element	AAACCA	gibberellin-responsive element
Streb.4G021440.1	ARE	AAACCA	binding site of AT-rich DNA binding protein (ATBP-1)
Streb.4G021440.1	ARE	AAACCA	cis-acting regulatory element essential for the anaerobic induction
Streb.4G021440.1	ARE	CCATCTTTTT	cis-acting regulatory element essential for the anaerobic induction
Streb.4G021440.1	TCA-element	CCATCTTTTT	cis-acting regulatory element essential for the anaerobic induction
Streb.4G021440.1	TCA-element	AACGAC	cis-acting element involved in salicylic acid responsiveness
Streb.4G021440.1	TGA-element	CGTCA	cis-acting element involved in salicylic acid responsiveness
Streb.4G021440.1	CGTCA-motif	ATTAAT	auxin-responsive element
Streb.4G021440.1	Box 4	ATTAAT	cis-acting regulatory element involved in the MeJA-responsiveness
Streb.4G021440.1	Box 4	motif_sequence	part of a conserved DNA module involved in light responsiveness
Streb.4G021440.1	CCAAT-box	GGTTAA	part of a conserved DNA module involved in light responsiveness
Streb.4G021440.1	GT1-motif	GGTTAAT	MYBHv1 binding site
Streb.4G021440.1	GT1-motif	GGTTAA	light responsive element
Streb.4G021440.1	GT1-motif	CAGATTTATTTTTA	light responsive element
Streb.4G021440.1	LS7	TGACG	light responsive element
Streb.4G021440.1	TGACG-motif	ATTCTCTAAC	part of a light responsive element
Streb.4G021440.1	TC-rich repeats	TACGTG	cis-acting regulatory element involved in the MeJA-responsiveness
Streb.4G021440.1	G-box	GATGATGTGG	cis-acting element involved in defense and stress responsiveness
Streb.4G021440.1	O2-site	GTTGACGTGA	cis-acting regulatory element involved in light responsiveness
Streb.4G021440.1	O2-site	CAACTG	cis-acting regulatory element involved in zein metabolism regulation
Streb.4G021440.1	MBS	CAACTG	cis-acting regulatory element involved in zein metabolism regulation
Streb.4G021440.1	MBS	CAACTG	MYB binding site involved in drought-inducibility
Streb.4G021440.1	MBS	CACGTT	MYB binding site involved in drought-inducibility
Streb.4G021440.1	G-Box	CAAAT	MYB binding site involved in drought-inducibility
Streb.4G021440.1	CAAT-box	GGTCCAT	cis-acting regulatory element involved in light responsiveness
Streb.5G004740.1	AuxRR-core	CAACTG	cis-acting regulatory element related to meristem expression
Streb.5G004740.1	MBS	CACGAC	cis-acting regulatory element involved in auxin responsiveness
Streb.5G004740.1	G-box	TACGTG	MYB binding site involved in drought-inducibility
Streb.5G004740.1	G-box	GATGATGTGG	cis-acting regulatory element involved in light responsiveness
Streb.5G004740.1	O2-site	TGACG	cis-acting regulatory element involved in light responsiveness
Streb.5G004740.1	TGACG-motif	CCTTTTG	cis-acting regulatory element involved in zein metabolism regulation
Streb.5G004740.1	P-box	AACCTAA	cis-acting regulatory element involved in the MeJA-responsiveness
Streb.5G004740.1	MRE	TATACA	gibberellin-responsive element
Streb.5G004740.1	CAAT-box	CAAATGAA(A/G)A	MYB binding site involved in light responsiveness
Streb.5G004740.1	Gap-box	AAACCA	part of a light responsive element
Streb.5G004740.1	ARE	CTAACGTATT	part of a light responsive element
Streb.5G004740.1	ACE	ACGTG	cis-acting regulatory element essential for the anaerobic induction
Streb.5G004740.1	ABRE	TCTTAC	cis-acting element involved in light responsiveness
Streb.5G004740.1	TCT-motif	motif_sequence	cis-acting element involved in the abscisic acid responsiveness
Streb.5G004740.1	Box 4	ATTAAT	part of a light responsive element
Streb.5G004740.1	Box 4	CGTCA	part of a conserved DNA module involved in light responsiveness
Streb.5G004740.1	CGTCA-motif	AACGAC	part of a conserved DNA module involved in light responsiveness
Streb.5G004740.1	TGA-element	CAAAGATATC	cis-acting regulatory element involved in the MeJA-responsiveness
Streb.5G004740.1	circadian	(T/C)C(T/C)AACGG(T/C)(T/C)A	auxin-responsive element
Streb.5G015740.1	MSA-like	CGTCA	cis-acting regulatory element involved in circadian control
Streb.5G015740.1	CGTCA-motif	AGAAACAA	cis-acting element involved in cell cycle regulation
Streb.5G015740.1	AE-box	ATTAAT	cis-acting regulatory element involved in the MeJA-responsiveness
Streb.5G015740.1	Box 4	ATTAAT	part of a module for light response
Streb.5G015740.1	Box 4	ATTAAT	part of a conserved DNA module involved in light responsiveness
Streb.5G015740.1	Box 4	ATTAAT	part of a conserved DNA module involved in light responsiveness
Streb.5G015740.1	Box 4	GATAGGA	part of a conserved DNA module involved in light responsiveness
Streb.5G015740.1	GATA-motif	AAGGATAAGG	part of a conserved DNA module involved in light responsiveness
Streb.5G015740.1	GATA-motif	ACGTG	part of a light responsive element
Streb.5G015740.1	ABRE	ACGTG	part of a light responsive element
Streb.5G015740.1	ABRE	AAACCA	cis-acting element involved in the abscisic acid responsiveness
Streb.5G015740.1	ARE	AAACCA	cis-acting element involved in the abscisic acid responsiveness
Streb.5G015740.1	ARE	AAACCA	cis-acting regulatory element essential for the anaerobic induction
Streb.5G015740.1	ARE	TATAAAT	cis-acting regulatory element essential for the anaerobic induction
Streb.5G015740.1	CAAT-box	TACGTG	cis-acting regulatory element essential for the anaerobic induction
Streb.5G015740.1	G-box	CCGAAA	cis-acting regulatory element involved in light responsiveness
Streb.5G015740.1	LTR	CCGAAA	cis-acting regulatory element involved in light responsiveness
Streb.5G015740.1	LTR	AACGAC	cis-acting element involved in low-temperature responsiveness
Streb.5G015740.1	TGA-element	motif_sequence	cis-acting element involved in low-temperature responsiveness
Streb.5G015740.1	TCA-element	CCATCTTTTT	auxin-responsive element
Streb.5G015740.1	TCA-element	TGAGTCA	cis-acting element involved in salicylic acid responsiveness
Streb.5G015740.1	GCN4_motif	GCCACT	cis-acting element involved in salicylic acid responsiveness
Streb.5G015740.1	CAT-box	AATCTAATCC	cis-regulatory element involved in endosperm expression
Streb.5G015740.1	ATCT-motif	CCGTCC	cis-acting regulatory element related to meristem expression
Streb.5G015740.1	A-box	TGACG	part of a conserved DNA module involved in light responsiveness
Streb.5G015740.1	TGACG-motif	GGTTAA	cis-acting regulatory element
Streb.5G015740.1	GT1-motif	GGTTAA	cis-acting regulatory element involved in the MeJA-responsiveness
Streb.5G015740.1	GT1-motif	GGTTAA	light responsive element
Streb.5G015740.1	GT1-motif	GGTTAA	light responsive element
Streb.5G015740.1	GT1-motif	GATGATGTGG	light responsive element
Streb.5G015740.1	O2-site	ATTCTCTAAC	light responsive element
Streb.5G015740.1	TC-rich repeats	GGTCCAT	cis-acting regulatory element involved in zein metabolism regulation
Streb.5G023990.1	AuxRR-core	TAACACGTAG	cis-acting element involved in defense and stress responsiveness
Streb.5G023990.1	G-box	TACGTG	cis-acting regulatory element involved in auxin responsiveness
Streb.5G023990.1	G-box	TAACACGTAG	cis-acting regulatory element involved in light responsiveness
Streb.5G023990.1	G-box	CACGTG	cis-acting regulatory element involved in light responsiveness
Streb.5G023990.1	G-box	atCATTTTCACt	cis-acting regulatory element involved in light responsiveness
Streb.5G023990.1	Box III	TATAAA	cis-acting regulatory element involved in light responsiveness
Streb.5G023990.1	CAAT-box	AAACCA	protein binding site
Streb.5G023990.1	ARE	CGTACGTGCA	cis-acting regulatory element involved in light responsiveness
Streb.5G023990.1	ABRE	ACGTG	cis-acting regulatory element essential for the anaerobic induction
Streb.5G023990.1	ABRE	CACGTG	cis-acting element involved in the abscisic acid responsiveness
Streb.5G023990.1	ABRE	ACGTG	cis-acting element involved in the abscisic acid responsiveness
Streb.5G023990.1	ABRE	ATTAAT	cis-acting element involved in the abscisic acid responsiveness
Streb.5G023990.1	Box 4	CAAAGATATC	cis-acting element involved in the abscisic acid responsiveness
Streb.5G023990.1	circadian	GATGATGTGG	part of a conserved DNA module involved in light responsiveness
Streb.5G023990.1	O2-site	ATTCTCTAAC	cis-acting regulatory element involved in circadian control
Streb.5G023990.1	TC-rich repeats	GGTTAA	cis-acting regulatory element involved in zein metabolism regulation
Streb.5G023990.1	GT1-motif	GGTTAA	cis-acting element involved in defense and stress responsiveness
Streb.5G023990.1	GT1-motif	GCCACT	light responsive element
Streb.5G023990.1	CAT-box	TTACTTAA	light responsive element
Streb.5G023990.1	chs-CMA1a	TCTTAC	cis-acting regulatory element related to meristem expression
Streb.5G023990.1	TCT-motif	TCTTAC	part of a light responsive element
Streb.5G023990.1	TCT-motif	TCTTAC	part of a light responsive element
Streb.5G023990.1	TCT-motif	TCTTAC	part of a light responsive element
Streb.5G023990.1	TCT-motif	motif_sequence	part of a light responsive element
Streb.5G023990.1	LTR	CCAAT	part of a light responsive element
Streb.5G027580.1	CAAT-box	taTATAAAtc	cis-acting element involved in low-temperature responsiveness
Streb.5G027580.1	GT1-motif	TGACG	cis-acting regulatory element involved in light responsiveness
Streb.5G027580.1	TGACG-motif	TGACG	light responsive element
Streb.5G027580.1	TGACG-motif	GTTTTCTTAC	cis-acting regulatory element involved in the MeJA-responsiveness
Streb.5G027580.1	TC-rich repeats	GTTTTCTTAC	cis-acting regulatory element involved in the MeJA-responsiveness
Streb.5G027580.1	TC-rich repeats	GGTCCAT	cis-acting element involved in defense and stress responsiveness
Streb.5G027580.1	AuxRR-core	CACGAC	cis-acting element involved in defense and stress responsiveness
Streb.5G027580.1	G-box	CGTCA	cis-acting regulatory element involved in auxin responsiveness
Streb.5G027580.1	CGTCA-motif	CGTCA	cis-acting regulatory element involved in light responsiveness
Streb.5G027580.1	CGTCA-motif	AACGAC	cis-acting regulatory element involved in the MeJA-responsiveness
Streb.5G027580.1	TGA-element	TCCGTGTACCA	cis-acting regulatory element involved in the MeJA-responsiveness
Streb.5G027580.1	Box II -like sequence	ATTAAT	auxin-responsive element
Streb.5G027580.1	Box 4	ATTAAT	cis-acting regulatory element
Streb.5G027580.1	Box 4	CAAT(A/T)ATTG	part of a conserved DNA module involved in light responsiveness
Streb.5G027580.1	HD-Zip 1	AGAAACAA	part of a conserved DNA module involved in light responsiveness
Streb.5G027580.1	AE-box	motif_sequence	element involved in differentiation of the palisade mesophyll cells
Streb.5G027580.1	Sp1	ACGTG	part of a module for light response
Streb.5G027580.1	ABRE	CTAACGTATT	light responsive element
Streb.5G027580.1	ACE	TGAGTCA	cis-acting element involved in the abscisic acid responsiveness
Streb.5G027580.1	GCN4_motif	AAACCA	cis-acting element involved in light responsiveness
Streb.5G027580.1	ARE	AAACCA	cis-regulatory element involved in endosperm expression
Streb.5G027580.1	ARE	AAACCA	cis-acting regulatory element essential for the anaerobic induction
Streb.5G027580.1	ARE	ATAGAAATCAA	cis-acting regulatory element essential for the anaerobic induction
Streb.5G027580.1	AT-rich element	CCATCTTTTT	cis-acting regulatory element essential for the anaerobic induction
Streb.5G027580.1	TCA-element	GGTTAA	binding site of AT-rich DNA binding protein (ATBP-1)
Streb.6G000950.1	GT1-motif	GGTTAAT	cis-acting element involved in salicylic acid responsiveness
Streb.6G000950.1	GT1-motif	GGTTAA	light responsive element
Streb.6G000950.1	GT1-motif	CACGAC	light responsive element
Streb.6G000950.1	G-box	ATATAA	light responsive element
Streb.6G000950.1	CAAT-box	GAATTTAATTAA	cis-acting regulatory element involved in light responsiveness
Streb.6G000950.1	ABRE	CAATCAAAACCT	part of a light responsive element
Streb.6G000950.1	AAAC-motif	TGAGTCA	cis-acting element involved in the abscisic acid responsiveness
Streb.6G000950.1	GCN4_motif	TGAGTCA	light responsive element
Streb.6G000950.1	GCN4_motif	AAACCA	cis-regulatory element involved in endosperm expression
Streb.6G000950.1	ARE	motif_sequence	cis-regulatory element involved in endosperm expression
Streb.6G000950.1	Box 4	ATTAAT	cis-acting regulatory element essential for the anaerobic induction
Streb.6G000950.1	Box 4	TCCGTGTACCA	part of a conserved DNA module involved in light responsiveness
Streb.6G000950.1	Box II -like sequence	TCTTAC	part of a conserved DNA module involved in light responsiveness
Streb.6G001650.1	TCT-motif	TCTTAC	cis-acting regulatory element
Streb.6G001650.1	TCT-motif	ACGTG	part of a light responsive element
Streb.6G001650.1	ABRE	CACGTG	part of a light responsive element
Streb.6G001650.1	ABRE	ACGTG	cis-acting element involved in the abscisic acid responsiveness
Streb.6G001650.1	ABRE	AAACCA	cis-acting element involved in the abscisic acid responsiveness
Streb.6G001650.1	ARE	CGTCA	cis-acting element involved in the abscisic acid responsiveness
Streb.6G001650.1	CGTCA-motif	CCGAAA	cis-acting regulatory element essential for the anaerobic induction
Streb.6G001650.1	LTR	CCGAAA	cis-acting regulatory element involved in the MeJA-responsiveness
Streb.6G001650.1	LTR	CCGAAA	cis-acting element involved in low-temperature responsiveness
Streb.6G001650.1	LTR	ATTAAT	cis-acting element involved in low-temperature responsiveness
Streb.6G001650.1	Box 4	ATTAAT	cis-acting element involved in low-temperature responsiveness
Streb.6G001650.1	Box 4	ATTAAT	part of a conserved DNA module involved in light responsiveness
Streb.6G001650.1	Box 4	ATTAAT	part of a conserved DNA module involved in light responsiveness
Streb.6G001650.1	Box 4	AGAAACAA	part of a conserved DNA module involved in light responsiveness
Streb.6G001650.1	AE-box	AGAAACTT	part of a conserved DNA module involved in light responsiveness
Streb.6G001650.1	AE-box	motif_sequence	part of a module for light response
Streb.6G001650.1	TGACG-motif	ATTCTCTAAC	part of a module for light response
Streb.6G001650.1	TC-rich repeats	GTTTTCTTAC	cis-acting regulatory element involved in the MeJA-responsiveness
Streb.6G001650.1	TC-rich repeats	CAACTG	cis-acting element involved in defense and stress responsiveness
Streb.6G001650.1	MBS	CAACTG	cis-acting element involved in defense and stress responsiveness
Streb.6G001650.1	MBS	GCCACGTGGA	MYB binding site involved in drought-inducibility
Streb.6G001650.1	G-box	CACGTG	MYB binding site involved in drought-inducibility
Streb.6G001650.1	G-box	GATGATGTGG	cis-acting regulatory element involved in light responsiveness
Streb.6G001650.1	O2-site	CAAAT	cis-acting regulatory element involved in light responsiveness
Streb.6G001650.1	CAAT-box	CACGTG	cis-acting regulatory element involved in zein metabolism regulation
Streb.6G001650.1	G-Box	TAAAGATT	cis-acting regulatory element involved in light responsiveness
Streb.6G001650.1	MRE	CAATCAAAACCT	cis-acting regulatory element involved in light responsiveness
Streb.6G004770.1	AAAC-motif	CCATCTTTTT	MYB binding site involved in light responsiveness
Streb.6G004770.1	TCA-element	TTACTTAA	light responsive element
Streb.6G004770.1	chs-CMA1a	TCTTAC	cis-acting element involved in salicylic acid responsiveness
Streb.6G004770.1	TCT-motif	motif_sequence	part of a light responsive element
Streb.6G004770.1	TGA-element	AACGAC	part of a light responsive element
Streb.6G004770.1	TGA-element	CCGAAA	auxin-responsive element
Streb.6G004770.1	LTR	GATGATGTGG	auxin-responsive element
Streb.6G004770.1	O2-site	GGTTAAT	cis-acting element involved in low-temperature responsiveness
Streb.6G004770.1	GT1-motif	TGACG	cis-acting regulatory element involved in zein metabolism regulation
Streb.6G004770.1	TGACG-motif	CAACGG	light responsive element
Streb.6G004770.1	CCAAT-box	CAACGG	cis-acting regulatory element involved in the MeJA-responsiveness
Streb.6G004770.1	CCAAT-box	CAACGG	MYBHv1 binding site
Streb.6G004770.1	CCAAT-box	GCCACT	MYBHv1 binding site
Streb.6G004770.1	CAT-box	GCCACT	MYBHv1 binding site
Streb.6G004770.1	CAT-box	GCCACT	cis-acting regulatory element related to meristem expression
Streb.6G004770.1	CAT-box	AAACCA	cis-acting regulatory element related to meristem expression
Streb.6G004770.1	ARE	AAACCA	cis-acting regulatory element related to meristem expression
Streb.6G004770.1	ARE	TCTGTTG	cis-acting regulatory element essential for the anaerobic induction
Streb.6G004770.1	GARE-motif	ACGTG	cis-acting regulatory element essential for the anaerobic induction
Streb.6G004770.1	ABRE	CACGTG	gibberellin-responsive element
Streb.6G004770.1	ABRE	ACGTG	cis-acting element involved in the abscisic acid responsiveness
Streb.6G004770.1	ABRE	GGGCGG	cis-acting element involved in the abscisic acid responsiveness
Streb.6G004770.1	Sp1	GGGCGG	cis-acting element involved in the abscisic acid responsiveness
Streb.6G004770.1	Sp1	CGTCA	light responsive element
Streb.6G004770.1	CGTCA-motif	CAAAGATATC	light responsive element
Streb.6G004770.1	circadian	CTTTATCA	cis-acting regulatory element involved in the MeJA-responsiveness
Streb.6G004770.1	LAMP-element	CACGTG	cis-acting regulatory element involved in circadian control
Streb.6G004770.1	G-box	CCTTTTG	part of a light responsive element
Streb.6G004770.1	P-box	TATAAATA	cis-acting regulatory element involved in light responsiveness
Streb.6G004770.1	CAAT-box	CACGTG	gibberellin-responsive element
Streb.6G004770.1	G-Box	AATCTAATCC	cis-acting regulatory element involved in light responsiveness
Streb.6G009510.1	ATCT-motif	AACCTAA	cis-acting regulatory element involved in light responsiveness
Streb.6G009510.1	MRE	CCGTCC	part of a conserved DNA module involved in light responsiveness
Streb.6G009510.1	A-box	GATGA(C/T)(A/G)TG(A/G)	MYB binding site involved in light responsiveness
Streb.6G009510.1	O2-site	ATTCTCTAAC	cis-acting regulatory element
Streb.6G009510.1	TC-rich repeats	TGACG	cis-acting regulatory element involved in zein metabolism regulation
Streb.6G009510.1	TGACG-motif	TGACG	cis-acting element involved in defense and stress responsiveness
Streb.6G009510.1	TGACG-motif	TGACG	cis-acting regulatory element involved in the MeJA-responsiveness
Streb.6G009510.1	TGACG-motif	TGACG	cis-acting regulatory element involved in the MeJA-responsiveness
Streb.6G009510.1	TGACG-motif	motif_sequence	cis-acting regulatory element involved in the MeJA-responsiveness
Streb.6G009510.1	CAAT-box	TACGTG	cis-acting regulatory element involved in the MeJA-responsiveness
Streb.6G009510.1	G-box	CACGTC	MYB binding site involved in drought-inducibility
Streb.6G009510.1	G-box	CTTTATCA	cis-acting regulatory element involved in light responsiveness
Streb.6G009510.1	LAMP-element	ATTAAT	cis-acting regulatory element involved in light responsiveness
Streb.6G009510.1	Box 4	ATTAAT	part of a light responsive element
Streb.6G009510.1	Box 4	CGTCA	part of a conserved DNA module involved in light responsiveness
Streb.6G009510.1	CGTCA-motif	CGTCA	part of a conserved DNA module involved in light responsiveness
Streb.6G009510.1	CGTCA-motif	CGTCA	cis-acting regulatory element involved in the MeJA-responsiveness
Streb.6G009510.1	CGTCA-motif	CGTCA	cis-acting regulatory element involved in the MeJA-responsiveness
Streb.6G009510.1	CGTCA-motif	AAACCA	cis-acting regulatory element involved in the MeJA-responsiveness
Streb.6G009510.1	ARE	AAACCA	cis-acting regulatory element involved in the MeJA-responsiveness
Streb.6G009510.1	ARE	TCTGTTG	cis-acting regulatory element essential for the anaerobic induction
Streb.6G009510.1	GARE-motif	ACGTG	cis-acting regulatory element essential for the anaerobic induction
Streb.6G009510.1	ABRE	ACGTG	gibberellin-responsive element
Streb.6G009510.1	ABRE	CAACGG	cis-acting element involved in the abscisic acid responsiveness
Streb.6G020290.1	CCAAT-box	CAACGG	cis-acting element involved in the abscisic acid responsiveness
Streb.6G020290.1	CCAAT-box	CAACGG	MYBHv1 binding site
Streb.6G020290.1	CCAAT-box	GGTTAA	MYBHv1 binding site
Streb.6G020290.1	GT1-motif	GGTTAA	MYBHv1 binding site
Streb.6G020290.1	GT1-motif	GGTTAA	light responsive element
Streb.6G020290.1	GT1-motif	TGACG	light responsive element
Streb.6G020290.1	TGACG-motif	TGACG	light responsive element
Streb.6G020290.1	TGACG-motif	TGACG	cis-acting regulatory element involved in the MeJA-responsiveness
Streb.6G020290.1	TGACG-motif	CCACGTGGC	cis-acting regulatory element involved in the MeJA-responsiveness
Streb.6G020290.1	Box II	CCCCCG	cis-acting regulatory element involved in the MeJA-responsiveness
Streb.6G020290.1	GC-motif	TCTTAC	part of a light responsive element
Streb.6G020290.1	TCT-motif	TTACTTAA	enhancer-like element involved in anoxic specific inducibility
Streb.6G020290.1	chs-CMA1a	TGAGTCA	part of a light responsive element
Streb.6G020290.1	GCN4_motif	ATAGAAATCAA	part of a light responsive element
Streb.6G020290.1	AT-rich element	CCGAAA	cis-regulatory element involved in endosperm expression
Streb.6G020290.1	LTR	CCGAAA	binding site of AT-rich DNA binding protein (ATBP-1)
Streb.6G020290.1	LTR	CCGAAA	cis-acting element involved in low-temperature responsiveness
Streb.6G020290.1	LTR	motif_sequence	cis-acting element involved in low-temperature responsiveness
Streb.6G020290.1	MBS	CAACTG	cis-acting element involved in low-temperature responsiveness
Streb.6G020290.1	MBS	CACGTC	MYB binding site involved in drought-inducibility
Streb.6G020290.1	G-box	GCCACGTGGA	MYB binding site involved in drought-inducibility
Streb.6G020290.1	G-box	CACGTG	cis-acting regulatory element involved in light responsiveness
Streb.6G020290.1	G-box	GCCACGTGGA	cis-acting regulatory element involved in light responsiveness
Streb.6G020290.1	G-box	ACACGTGGC	cis-acting regulatory element involved in light responsiveness
Streb.6G020290.1	G-box	CACGTG	cis-acting regulatory element involved in light responsiveness
Streb.6G020290.1	G-box	CACGTG	cis-acting regulatory element involved in light responsiveness
Streb.6G020290.1	G-box	CACGTG	cis-acting regulatory element involved in light responsiveness
Streb.6G020290.1	G-box	TACGTG	cis-acting regulatory element involved in light responsiveness
Streb.6G020290.1	G-box	TAAACGTG	cis-acting regulatory element involved in light responsiveness
Streb.6G020290.1	G-box	CAAAT	cis-acting regulatory element involved in light responsiveness
Streb.6G020290.1	CAAT-box	CACGTG	cis-acting regulatory element involved in light responsiveness
Streb.6G020290.1	G-Box	CACGTG	part of a light responsive element
Streb.6G020290.1	G-Box	CACGTG	cis-acting regulatory element involved in light responsiveness
Streb.6G020290.1	G-Box	CACGTG	cis-acting regulatory element involved in light responsiveness
Streb.6G020290.1	G-Box	CACGTT	cis-acting regulatory element involved in light responsiveness
Streb.6G020290.1	G-Box	TATA	cis-acting regulatory element involved in light responsiveness
Streb.6G020290.1	ABRE	CACGTG	cis-acting regulatory element involved in light responsiveness
Streb.6G020290.1	ABRE	ACGTG	cis-acting element involved in the abscisic acid responsiveness
Streb.6G020290.1	ABRE	GACACGTGGC	cis-acting element involved in the abscisic acid responsiveness
Streb.6G020290.1	ABRE	CACGTG	cis-acting element involved in the abscisic acid responsiveness
Streb.6G020290.1	ABRE	ACGTG	cis-acting element involved in the abscisic acid responsiveness
Streb.6G020290.1	ABRE	CACGTG	cis-acting element involved in the abscisic acid responsiveness
Streb.6G020290.1	ABRE	ACGTG	cis-acting element involved in the abscisic acid responsiveness
Streb.6G020290.1	ABRE	CACGTG	cis-acting element involved in the abscisic acid responsiveness
Streb.6G020290.1	ABRE	ACGTG	cis-acting element involved in the abscisic acid responsiveness
Streb.6G020290.1	ABRE	ACGTG	cis-acting element involved in the abscisic acid responsiveness
Streb.6G020290.1	ABRE	ACGTG	cis-acting element involved in the abscisic acid responsiveness
Streb.6G020290.1	ABRE	AAACCA	cis-acting element involved in the abscisic acid responsiveness
Streb.6G020290.1	ARE	AAACCA	cis-acting element involved in the abscisic acid responsiveness
Streb.6G020290.1	ARE	AAACCA	cis-acting regulatory element essential for the anaerobic induction
Streb.6G020290.1	ARE	AAACCA	cis-acting regulatory element essential for the anaerobic induction
Streb.6G020290.1	ARE	CGTCA	cis-acting regulatory element essential for the anaerobic induction
Streb.6G020290.1	CGTCA-motif	CGTCA	cis-acting regulatory element essential for the anaerobic induction
Streb.6G020290.1	CGTCA-motif	CGTCA	cis-acting regulatory element involved in the MeJA-responsiveness
Streb.6G020290.1	CGTCA-motif	GGGCGG	cis-acting regulatory element involved in the MeJA-responsiveness
Streb.6G020290.1	Sp1	AAACCA	cis-acting regulatory element involved in the MeJA-responsiveness
Streb.6G025310.1	ARE	AAACCA	light responsive element
Streb.6G025310.1	ARE	AAACCA	cis-acting regulatory element essential for the anaerobic induction
Streb.6G025310.1	ARE	AAACCA	cis-acting regulatory element essential for the anaerobic induction
Streb.6G025310.1	ARE	AAACCA	cis-acting regulatory element essential for the anaerobic induction
Streb.6G025310.1	ARE	AAACCA	cis-acting regulatory element essential for the anaerobic induction
Streb.6G025310.1	ARE	AAACCA	cis-acting regulatory element essential for the anaerobic induction
Streb.6G025310.1	ARE	AAACCA	cis-acting regulatory element essential for the anaerobic induction
Streb.6G025310.1	ARE	ATTAAT	cis-acting regulatory element essential for the anaerobic induction
Streb.6G025310.1	Box 4	ATTAAT	cis-acting regulatory element essential for the anaerobic induction
Streb.6G025310.1	Box 4	motif_sequence	part of a conserved DNA module involved in light responsiveness
[truncated: 860 more rows]

## Sheet: S7
Table S7. Homologous genes of the S. rebaudiana bZIP gene family in A. thaliana.
queryItem	stringId	identity	bitscore	preferredName	annotation
SrbZIP1	3702.AT1G06850.1	65.9	153.3	bZIP52	Similar to bZIP transcription factors; Basic leucine-zipper 52 (bZIP52); Its function is described as DNA binding, sequence-specific DNA binding transcription factor activity; Involved in regulation of transcription, DNA-dependent; Expressed in 23 plant structures; Expressed during 15 growth stages; Contains the following InterPro domains: Basic-leucine zipper (bZIP) transcription factor (InterPr…
SrbZIP2	3702.AT1G06070.1	63.7	393.3	AT1G06070	Basic-leucine zipper (bZIP) transcription factor family protein; Its function is described as DNA binding, sequence-specific DNA binding transcription factor activity; Involved in regulation of transcription, DNA-dependent; Located in chloroplast; Expressed in 23 plant structures; Expressed during 13 growth stages; Contains the following InterPro domains: Basic-leucine zipper (bZIP) transcription…
SrbZIP3	3702.AT2G22850.2	43.8	74.3	bZIP6	Putative embryo-abundant protein; Basic leucine-zipper 6 (bZIP6); Its function is described as DNA binding, sequence-specific DNA binding transcription factor activity; Involved in regulation of transcription, DNA-dependent; Located in nucleus; Expressed in 24 plant structures; Expressed during 12 growth stages; Contains the following InterPro domains: Basic-leucine zipper (bZIP) transcription fa…
SrbZIP4	3702.AT3G56850.1	50.7	216.5	AREB3	ABSCISIC ACID-INSENSITIVE 5-like protein 2; Binds to the embryo specification element and the ABA- responsive element (ABRE) of the Dc3 gene promoter. Could participate in abscisic acid-regulated gene expression during seed development
SrbZIP4	3702.AT2G41070.3	52.3	216.1	EEL	Basic-leucine zipper (bZIP) transcription factor family protein; Binds to the embryo specification element and the ABA- responsive element (ABRE) of the Dc3 gene promoter and to the ABRE of the Em1 gene promoter. Could participate in abscisic acid- regulated gene expression during seed development; Belongs to the bZIP family. ABI5 subfamily
SrbZIP5	3702.AT2G40950.1	45.9	414.8	BZIP17	Basic-leucine zipper (bzip) transcription factor family protein; Transcriptional activator involved in salt and osmotic stress responses. Functions as a stress sensor and transducer in a signaling pathway that resembles an ER stress response. Following salt stress, BZIP17 is cleaved by SBT6.1 (S1P) and S2P at the C-terminus and the N- terminal bZIP component is translocated to the nucleus, where …
SrbZIP6	3702.AT5G15830.1	59.1	55.1	bZIP3	Putative bZIP transcription factor AtbZip3; Basic leucine-zipper 3 (bZIP3); Its function is described as DNA binding, sequence-specific DNA binding transcription factor activity; Involved in regulation of transcription, DNA-dependent; Expressed in 9 plant structures; Expressed during 6 growth stages; Contains the following InterPro domains: Basic-leucine zipper (bZIP) transcription factor (InterP…
SrbZIP7	3702.AT2G36270.1	49.9	293.9	ABI5	Basic-leucine zipper (bzip) transcription factor family protein; Encodes a member of the basic leucine zipper transcription factor family, involved in ABA signalling during seed maturation and germination. The Arabidopsis abscisic acid (ABA)-insensitive abi5 mutants have pleiotropic defects in ABA response, including decreased sensitivity to ABA inhibition of germination and altered expression of…
SrbZIP8	3702.AT5G06950.1	71.6	438.7	AHBP-1B	Tgacg sequence-specific binding protein 2; bZIP transcription factor family protein; Transcriptional activator that binds specifically to the DNA sequence 5'-TGACG-3'. Recognizes ocs elements like the as-1 motif of the cauliflower mosaic virus 35S promoter. Binding to the as-1-like cis elements mediate auxin- and salicylic acid-inducible transcription. Required to induce the systemic acquired res…
SrbZIP9	3702.AT5G06950.1	71.6	438	AHBP-1B	Tgacg sequence-specific binding protein 2; bZIP transcription factor family protein; Transcriptional activator that binds specifically to the DNA sequence 5'-TGACG-3'. Recognizes ocs elements like the as-1 motif of the cauliflower mosaic virus 35S promoter. Binding to the as-1-like cis elements mediate auxin- and salicylic acid-inducible transcription. Required to induce the systemic acquired res…
SrbZIP10	3702.AT2G40950.1	40.8	376.3	BZIP17	Basic-leucine zipper (bzip) transcription factor family protein; Transcriptional activator involved in salt and osmotic stress responses. Functions as a stress sensor and transducer in a signaling pathway that resembles an ER stress response. Following salt stress, BZIP17 is cleaved by SBT6.1 (S1P) and S2P at the C-terminus and the N- terminal bZIP component is translocated to the nucleus, where …
SrbZIP11	3702.AT5G06950.1	65.6	365.9	AHBP-1B	Tgacg sequence-specific binding protein 2; bZIP transcription factor family protein; Transcriptional activator that binds specifically to the DNA sequence 5'-TGACG-3'. Recognizes ocs elements like the as-1 motif of the cauliflower mosaic virus 35S promoter. Binding to the as-1-like cis elements mediate auxin- and salicylic acid-inducible transcription. Required to induce the systemic acquired res…
SrbZIP12	3702.AT1G68640.1	60.3	473	PAN	Tgacg sequence-specific binding protein 8; bZIP transcription factor family protein; Transcriptional activator involved in the determination of floral organ number. Acts to determine floral organ patterning by establishing floral organ primordia in specific numbers and positions. Plays a role in regulating stem cell fate by directly controlling AG expression. Binds to the 5'-AAGAAT-3' cis-acting …
SrbZIP13	3702.AT3G10800.1	53.6	75.1	BZIP28	Basic-leucine zipper (bZIP) transcription factor family protein; Encodes bZIP28, a putative membrane-tethered transcriptional factor. Up-regulated in response to heat; a bZIP28 null mutant has a heat-sensitive phenotype. bZIP28 has a similar domain structure to the mammalian ATF6 protein involved in the unfolded protein response (UPR), and shares a bZIP domain, transmembrane domain, and a canonic…
SrbZIP14	3702.AT4G35040.1	57.3	157.9	bZIP19	Basic-leucine zipper (bzip) transcription factor family protein; Transcription factor involved in the response to zinc ion deficiency. Binds to the consensus sequence 5'-[AG]TGTCGACA[CT]-3' also called zinc deficiency response element (ZDRE). The ZDRE sequence is conserved in the plant kingdom and present in the promoters of genes that constitute the primary response to zinc deficiency, comprisin…
SrbZIP15	3702.AT4G35040.1	57.3	157.9	bZIP19	Basic-leucine zipper (bzip) transcription factor family protein; Transcription factor involved in the response to zinc ion deficiency. Binds to the consensus sequence 5'-[AG]TGTCGACA[CT]-3' also called zinc deficiency response element (ZDRE). The ZDRE sequence is conserved in the plant kingdom and present in the promoters of genes that constitute the primary response to zinc deficiency, comprisin…
SrbZIP20	3702.AT1G75390.1	38.8	91.3	bZIP44	Basic leucine-zipper 44; Transcription factor that binds to the DNA G-box motif 5'- CACGTG-3' of MAN7 promoter. Involved in the positive regulation of seed germination through MAN7 gene activation. MAN7 is required for both, loosening of the micropylar endosperm, and rupture of the seed coat in germinating seeds
SrbZIP21	3702.AT5G65210.2	55.4	364.4	TGA1	bZIP transcription factor family protein; Transcriptional activator that binds specifically to the DNA sequence 5'-TGACG-3'. Recognizes ocs elements like the as-1 motif of the cauliflower mosaic virus 35S promoter. Binding to the as-1-like cis elements mediate auxin- and salicylic acid-inducible transcription. May be involved in the induction of the systemic acquired resistance (SAR) via its inte…
SrbZIP22	3702.AT5G28770.2	33	124.4	BZO2H3	Arabidopsis thaliana basic leucine zipper 63; bZIP transcription factor family protein; bZIP protein BZO2H3 mRNA, partial cds
SrbZIP23	3702.AT4G35900.1	42.4	88.6	FD	Basic-leucine zipper (bZIP) transcription factor family protein; bZIP protein required for positive regulation of flowering. Mutants are late flowering. FD interacts with FT to promote flowering.Expressed in the shoot apex in floral anlagen, then declines in floral primordia
SrbZIP24	3702.AT4G35900.1	38.7	62.4	FD	Basic-leucine zipper (bZIP) transcription factor family protein; bZIP protein required for positive regulation of flowering. Mutants are late flowering. FD interacts with FT to promote flowering.Expressed in the shoot apex in floral anlagen, then declines in floral primordia
SrbZIP25	3702.AT5G15830.1	56.3	96.3	bZIP3	Putative bZIP transcription factor AtbZip3; Basic leucine-zipper 3 (bZIP3); Its function is described as DNA binding, sequence-specific DNA binding transcription factor activity; Involved in regulation of transcription, DNA-dependent; Expressed in 9 plant structures; Expressed during 6 growth stages; Contains the following InterPro domains: Basic-leucine zipper (bZIP) transcription factor (InterP…
SrbZIP26	3702.AT5G15830.1	52	102.1	bZIP3	Putative bZIP transcription factor AtbZip3; Basic leucine-zipper 3 (bZIP3); Its function is described as DNA binding, sequence-specific DNA binding transcription factor activity; Involved in regulation of transcription, DNA-dependent; Expressed in 9 plant structures; Expressed during 6 growth stages; Contains the following InterPro domains: Basic-leucine zipper (bZIP) transcription factor (InterP…
SrbZIP27	3702.AT5G15830.1	52	104.4	bZIP3	Putative bZIP transcription factor AtbZip3; Basic leucine-zipper 3 (bZIP3); Its function is described as DNA binding, sequence-specific DNA binding transcription factor activity; Involved in regulation of transcription, DNA-dependent; Expressed in 9 plant structures; Expressed during 6 growth stages; Contains the following InterPro domains: Basic-leucine zipper (bZIP) transcription factor (InterP…
SrbZIP28	3702.AT5G15830.1	47.6	68.6	bZIP3	Putative bZIP transcription factor AtbZip3; Basic leucine-zipper 3 (bZIP3); Its function is described as DNA binding, sequence-specific DNA binding transcription factor activity; Involved in regulation of transcription, DNA-dependent; Expressed in 9 plant structures; Expressed during 6 growth stages; Contains the following InterPro domains: Basic-leucine zipper (bZIP) transcription factor (InterP…
SrbZIP29	3702.AT4G36730.1	54.9	127.9	GBF1	G-box binding factor 1; Binds to the G-box motif (5'-CCACGTGG-3') of the rbcS-1A gene promoter. G-box and G-box-like motifs are cis-acting elements defined in promoters of certain plant genes which are regulated by such diverse stimuli as light-induction or hormone control. Binds to the G-box motif 5'-CACGTG-3' of LHCB2.4 (At3g27690) promoter. May act as transcriptional activator in light-regulat…
SrbZIP30	3702.AT2G18160.1	44.6	83.6	bZIP2	Floral transition at the meristem3; Transcription factor that binds to specific DNA sequences in target gene promoters. BZIP2-BZIP63-KIN10 complex binds to the ETFQO promoter to up-regulate its transcription
SrbZIP31	3702.AT1G77920.1	47.4	295.8	TGA7	bZIP transcription factor family protein; Transcriptional activator that binds specifically to the DNA sequence 5'-TGACG-3'. Recognizes ocs elements like the as-1 motif of the cauliflower mosaic virus 35S promoter. Binding to the as-1-like cis elements mediate auxin- and salicylic acid-inducible transcription. May be involved in the induction of the systemic acquired resistance (SAR) via its inte…
SrbZIP32	3702.AT1G43700.1	45	202.6	VIP1	VIRE2-interacting protein 1; Transcription activator that binds specifically to the VIP1 response elements (VREs) DNA sequence 5'-ACNGCT-3' found in some stress genes (e.g. TRX8 and MYB44), when phosphorylated/activated by MPK3. Required for Agrobacterium VirE2 nuclear import and tumorigenicity. Promotes transient expression of T-DNA in early stages by interacting with VirE2 in complex with the T…
SrbZIP33	3702.AT5G24800.1	48.3	186.4	BZIP9	Basic leucine zipper 9; Encodes bZIP protein BZO2H2; Belongs to the bZIP family
SrbZIP34	3702.AT1G32150.1	56.2	219.5	bZIP68	Basic region/leucine zipper transcription factor 68; Transcriptional activator that binds to the G-box motif (5'- CACGTG-3') and other cis-acting elements with 5'-ACGT-3' core, such as Hex, C-box and as-1 motifs. Possesses high binding affinity to G-box, much lower affinity to Hex and C-box, and little affinity to as-1 element . G-box and G-box-like motifs are cis-acting elements defined in promo…
SrbZIP35	3702.AT1G32150.1	59	256.9	bZIP68	Basic region/leucine zipper transcription factor 68; Transcriptional activator that binds to the G-box motif (5'- CACGTG-3') and other cis-acting elements with 5'-ACGT-3' core, such as Hex, C-box and as-1 motifs. Possesses high binding affinity to G-box, much lower affinity to Hex and C-box, and little affinity to as-1 element . G-box and G-box-like motifs are cis-acting elements defined in promo…
SrbZIP36	3702.AT5G24800.1	48.4	186.4	BZIP9	Basic leucine zipper 9; Encodes bZIP protein BZO2H2; Belongs to the bZIP family
SrbZIP37	3702.AT2G42380.2	44.3	148.3	BZIP34	Basic-leucine zipper (bzip) transcription factor family protein; Transcriptional activator involved in the sporophytic control of cell wall patterning and gametophytic control of pollen development. May play a role in the control of metabolic pathways regulating cellular transport and lipid metabolism
SrbZIP38	3702.AT3G19290.3	34.2	150.6	ABF4	ABSCISIC ACID-INSENSITIVE 5-like protein 7; Functions as transcriptional activator in the ABA- inducible expression of rd29B. Binds specifically to the ABA- responsive element (ABRE) of the rd29B gene promoter
SrbZIP39	3702.AT3G62420.1	32.3	54.7	BZIP53	Basic region/leucine zipper motif 53; Transcription activator that binds DNA to the C-box-like motif (5'-TGCTGACGTCA-3'), ABRE elements, G-box-like motif (5'- CCACGTGGCC-3'), DOF (5'-AAAG-3'), I-box (5'-GATAA-3'), BS1 (5'-AGCGGG- 3'), MY3 (5'-CGACG-3'), 5'-CAGTGCGC-3' and 5'-ACTCAT-3' sequence in target gene promoters DNA-binding and subsequent transcription activation is triggered by heterodimer…
SrbZIP40	3702.AT3G62420.1	35	59.7	BZIP53	Basic region/leucine zipper motif 53; Transcription activator that binds DNA to the C-box-like motif (5'-TGCTGACGTCA-3'), ABRE elements, G-box-like motif (5'- CCACGTGGCC-3'), DOF (5'-AAAG-3'), I-box (5'-GATAA-3'), BS1 (5'-AGCGGG- 3'), MY3 (5'-CGACG-3'), 5'-CAGTGCGC-3' and 5'-ACTCAT-3' sequence in target gene promoters DNA-binding and subsequent transcription activation is triggered by heterodimer…
SrbZIP41	3702.AT1G06070.1	58.1	293.9	AT1G06070	Basic-leucine zipper (bZIP) transcription factor family protein; Its function is described as DNA binding, sequence-specific DNA binding transcription factor activity; Involved in regulation of transcription, DNA-dependent; Located in chloroplast; Expressed in 23 plant structures; Expressed during 13 growth stages; Contains the following InterPro domains: Basic-leucine zipper (bZIP) transcription…
SrbZIP42	3702.AT1G06070.1	58.4	297.7	AT1G06070	Basic-leucine zipper (bZIP) transcription factor family protein; Its function is described as DNA binding, sequence-specific DNA binding transcription factor activity; Involved in regulation of transcription, DNA-dependent; Located in chloroplast; Expressed in 23 plant structures; Expressed during 13 growth stages; Contains the following InterPro domains: Basic-leucine zipper (bZIP) transcription…
SrbZIP43	3702.AT1G06070.1	57.4	290.8	AT1G06070	Basic-leucine zipper (bZIP) transcription factor family protein; Its function is described as DNA binding, sequence-specific DNA binding transcription factor activity; Involved in regulation of transcription, DNA-dependent; Located in chloroplast; Expressed in 23 plant structures; Expressed during 13 growth stages; Contains the following InterPro domains: Basic-leucine zipper (bZIP) transcription…
SrbZIP44	3702.AT1G19490.1	34.5	129.8	AT1G19490	Basic-leucine zipper (bZIP) transcription factor family protein; Its function is described as DNA binding, sequence-specific DNA binding transcription factor activity; Involved in regulation of transcription, DNA-dependent; Located in chloroplast; Contains the following InterPro domains: Basic-leucine zipper (bZIP) transcription factor (InterPro:IPR004827), bZIP transcription factor, bZIP-1 (Inte…
SrbZIP45	3702.AT5G28770.2	38	217.2	BZO2H3	Arabidopsis thaliana basic leucine zipper 63; bZIP transcription factor family protein; bZIP protein BZO2H3 mRNA, partial cds
SrbZIP46	3702.AT5G28770.2	37.9	213.8	BZO2H3	Arabidopsis thaliana basic leucine zipper 63; bZIP transcription factor family protein; bZIP protein BZO2H3 mRNA, partial cds
SrbZIP47	3702.AT4G35900.1	40.5	115.9	FD	Basic-leucine zipper (bZIP) transcription factor family protein; bZIP protein required for positive regulation of flowering. Mutants are late flowering. FD interacts with FT to promote flowering.Expressed in the shoot apex in floral anlagen, then declines in floral primordia
SrbZIP48	3702.AT5G15830.1	53.1	118.2	bZIP3	Putative bZIP transcription factor AtbZip3; Basic leucine-zipper 3 (bZIP3); Its function is described as DNA binding, sequence-specific DNA binding transcription factor activity; Involved in regulation of transcription, DNA-dependent; Expressed in 9 plant structures; Expressed during 6 growth stages; Contains the following InterPro domains: Basic-leucine zipper (bZIP) transcription factor (InterP…
SrbZIP49	3702.AT2G22850.2	43.4	57.8	bZIP6	Putative embryo-abundant protein; Basic leucine-zipper 6 (bZIP6); Its function is described as DNA binding, sequence-specific DNA binding transcription factor activity; Involved in regulation of transcription, DNA-dependent; Located in nucleus; Expressed in 24 plant structures; Expressed during 12 growth stages; Contains the following InterPro domains: Basic-leucine zipper (bZIP) transcription fa…
SrbZIP50	3702.AT4G36730.1	54.5	137.1	GBF1	G-box binding factor 1; Binds to the G-box motif (5'-CCACGTGG-3') of the rbcS-1A gene promoter. G-box and G-box-like motifs are cis-acting elements defined in promoters of certain plant genes which are regulated by such diverse stimuli as light-induction or hormone control. Binds to the G-box motif 5'-CACGTG-3' of LHCB2.4 (At3g27690) promoter. May act as transcriptional activator in light-regulat…
SrbZIP51	3702.AT1G45249.3	42.1	238.4	ABF2	Abscisic acid responsive elements-binding protein 2; Leucine zipper transcription factor that binds to the abscisic acid (ABA)-responsive element (ABRE) motif in the promoter region of ABA-inducible genes. Enhances drought tolerance in vegetative tissues. Required for normal glucose response. Localized in the nucleus. Expressed constitutively in roots, leaf vascular tissues, and hydathodes or in …
SrbZIP52	3702.AT2G18160.1	42.4	85.5	bZIP2	Floral transition at the meristem3; Transcription factor that binds to specific DNA sequences in target gene promoters. BZIP2-BZIP63-KIN10 complex binds to the ETFQO promoter to up-regulate its transcription
SrbZIP53	3702.AT5G15830.1	46	82	bZIP3	Putative bZIP transcription factor AtbZip3; Basic leucine-zipper 3 (bZIP3); Its function is described as DNA binding, sequence-specific DNA binding transcription factor activity; Involved in regulation of transcription, DNA-dependent; Expressed in 9 plant structures; Expressed during 6 growth stages; Contains the following InterPro domains: Basic-leucine zipper (bZIP) transcription factor (InterP…
SrbZIP54	3702.AT5G11260.1	59	112.8	HY5	Basic-leucine zipper (bzip) transcription factor family protein; Basic leucine zipper (bZIP) transcription factor. Nuclear localization. Involved in light-regulated transcriptional activation of G-box-containing promoters. Negatively regulated by Cop1. Although cytokinins do not appear to affect the gene's promoter activity, they appear to stabilize the protein. HY5 plays a role in anthocyanin ac…
SrbZIP55	3702.AT1G43700.1	40.9	141.7	VIP1	VIRE2-interacting protein 1; Transcription activator that binds specifically to the VIP1 response elements (VREs) DNA sequence 5'-ACNGCT-3' found in some stress genes (e.g. TRX8 and MYB44), when phosphorylated/activated by MPK3. Required for Agrobacterium VirE2 nuclear import and tumorigenicity. Promotes transient expression of T-DNA in early stages by interacting with VirE2 in complex with the T…
SrbZIP56	3702.AT4G34590.1	49.1	94.7	GBF6	Arabidopsis thaliana basic leucine-zipper 11; Transcription factor that binds to the DNA sequence 5'- ACTCAT-3' in target gene promoters. Promotes POX1/PRODH1 expression in response to hypoosmolarity stress . Positively regulates the expression of ASN1 and POX2/PRODH2 genes, which are involved in amino acid metabolism . Regulates several metabolic pathways such as myo-inositol, raffinose and treh…
SrbZIP57	3702.AT3G19290.3	45.6	283.1	ABF4	ABSCISIC ACID-INSENSITIVE 5-like protein 7; Functions as transcriptional activator in the ABA- inducible expression of rd29B. Binds specifically to the ABA- responsive element (ABRE) of the rd29B gene promoter
SrbZIP58	3702.AT3G62420.1	42.6	88.2	BZIP53	Basic region/leucine zipper motif 53; Transcription activator that binds DNA to the C-box-like motif (5'-TGCTGACGTCA-3'), ABRE elements, G-box-like motif (5'- CCACGTGGCC-3'), DOF (5'-AAAG-3'), I-box (5'-GATAA-3'), BS1 (5'-AGCGGG- 3'), MY3 (5'-CGACG-3'), 5'-CAGTGCGC-3' and 5'-ACTCAT-3' sequence in target gene promoters DNA-binding and subsequent transcription activation is triggered by heterodimer…
SrbZIP59	3702.AT2G42380.2	48.5	163.3	BZIP34	Basic-leucine zipper (bzip) transcription factor family protein; Transcriptional activator involved in the sporophytic control of cell wall patterning and gametophytic control of pollen development. May play a role in the control of metabolic pathways regulating cellular transport and lipid metabolism
SrbZIP60	3702.AT1G03970.1	41.4	80.9	GBF4	G-box binding factor 4; Binds to the G-box motif (5'-CCACGTGG-3') of the rbcS-1A gene promoter. G-box and G-box-like motifs are cis-acting elements defined in promoters of certain plant genes which are regulated by such diverse stimuli as light-induction or hormone control; Belongs to the bZIP family
SrbZIP61	3702.AT3G56850.1	52.1	253.8	AREB3	ABSCISIC ACID-INSENSITIVE 5-like protein 2; Binds to the embryo specification element and the ABA- responsive element (ABRE) of the Dc3 gene promoter. Could participate in abscisic acid-regulated gene expression during seed development
SrbZIP62	3702.AT3G62420.1	55.9	149.1	BZIP53	Basic region/leucine zipper motif 53; Transcription activator that binds DNA to the C-box-like motif (5'-TGCTGACGTCA-3'), ABRE elements, G-box-like motif (5'- CCACGTGGCC-3'), DOF (5'-AAAG-3'), I-box (5'-GATAA-3'), BS1 (5'-AGCGGG- 3'), MY3 (5'-CGACG-3'), 5'-CAGTGCGC-3' and 5'-ACTCAT-3' sequence in target gene promoters DNA-binding and subsequent transcription activation is triggered by heterodimer…
SrbZIP63	3702.AT2G46270.1	42.3	148.3	GBF3	Plant g-box-binding factor; Encodes a bZIP G-box binding protein whose expression is induced by ABA. It has been shown to bind to Adh that contains the G-box and is induced by cold and water deprivation. GBF3 has been shown to be expressed mostly in the root and dark-grown leaves. GBF3 can act as homodimers and as heterodimers with GFB1, GBF2 and GBF4. In addition, GBF3s DNA binding activity is e…
SrbZIP64	3702.AT5G15830.1	46	94.7	bZIP3	Putative bZIP transcription factor AtbZip3; Basic leucine-zipper 3 (bZIP3); Its function is described as DNA binding, sequence-specific DNA binding transcription factor activity; Involved in regulation of transcription, DNA-dependent; Expressed in 9 plant structures; Expressed during 6 growth stages; Contains the following InterPro domains: Basic-leucine zipper (bZIP) transcription factor (InterP…
SrbZIP65	3702.AT5G10030.1	48	277.3	TGA4	TGACG motif-binding factor 4; Transcriptional activator that binds specifically to the DNA sequence 5'-TGACG-3'. Recognizes ocs elements like the as-1 motif of the cauliflower mosaic virus 35S promoter. Binding to the as-1-like cis elements mediate auxin- and salicylic acid-inducible transcription. May be involved in the induction of the systemic acquired resistance (SAR) via its interaction with…
SrbZIP66	3702.AT5G65210.2	49.6	296.2	TGA1	bZIP transcription factor family protein; Transcriptional activator that binds specifically to the DNA sequence 5'-TGACG-3'. Recognizes ocs elements like the as-1 motif of the cauliflower mosaic virus 35S promoter. Binding to the as-1-like cis elements mediate auxin- and salicylic acid-inducible transcription. May be involved in the induction of the systemic acquired resistance (SAR) via its inte…
SrbZIP67	3702.AT4G35900.1	53.4	54.3	FD	Basic-leucine zipper (bZIP) transcription factor family protein; bZIP protein required for positive regulation of flowering. Mutants are late flowering. FD interacts with FT to promote flowering.Expressed in the shoot apex in floral anlagen, then declines in floral primordia
SrbZIP68	3702.AT4G35900.1	49.3	60.1	FD	Basic-leucine zipper (bZIP) transcription factor family protein; bZIP protein required for positive regulation of flowering. Mutants are late flowering. FD interacts with FT to promote flowering.Expressed in the shoot apex in floral anlagen, then declines in floral primordia
SrbZIP69	3702.AT5G65210.2	50.5	330.1	TGA1	bZIP transcription factor family protein; Transcriptional activator that binds specifically to the DNA sequence 5'-TGACG-3'. Recognizes ocs elements like the as-1 motif of the cauliflower mosaic virus 35S promoter. Binding to the as-1-like cis elements mediate auxin- and salicylic acid-inducible transcription. May be involved in the induction of the systemic acquired resistance (SAR) via its inte…
SrbZIP70	3702.AT1G42990.1	48	94.7	BZIP60	Basic region/leucine zipper motif 60; AtbZIP60 consists of a bZIP DNA binding domain followed by a putative transmembrane domain. GFP fusions containing the first 260 amino acids (AtbZIP60deltaC) are nuclear-localized. AtbZIP60 is upregulated by the addition of tunicamycin (ER stress response inductor), DTT (inhibitor of disulfide bond formation) and azetin-2-carboxylate (proline analog perturbin…
SrbZIP71	3702.AT4G35900.1	57.1	63.5	FD	Basic-leucine zipper (bZIP) transcription factor family protein; bZIP protein required for positive regulation of flowering. Mutants are late flowering. FD interacts with FT to promote flowering.Expressed in the shoot apex in floral anlagen, then declines in floral primordia
SrbZIP72	3702.AT4G35900.1	58.6	64.7	FD	Basic-leucine zipper (bZIP) transcription factor family protein; bZIP protein required for positive regulation of flowering. Mutants are late flowering. FD interacts with FT to promote flowering.Expressed in the shoot apex in floral anlagen, then declines in floral primordia
SrbZIP73	3702.AT5G06950.1	70.4	418.3	AHBP-1B	Tgacg sequence-specific binding protein 2; bZIP transcription factor family protein; Transcriptional activator that binds specifically to the DNA sequence 5'-TGACG-3'. Recognizes ocs elements like the as-1 motif of the cauliflower mosaic virus 35S promoter. Binding to the as-1-like cis elements mediate auxin- and salicylic acid-inducible transcription. Required to induce the systemic acquired res…
SrbZIP75	3702.AT2G22850.2	39.8	74.3	bZIP6	Putative embryo-abundant protein; Basic leucine-zipper 6 (bZIP6); Its function is described as DNA binding, sequence-specific DNA binding transcription factor activity; Involved in regulation of transcription, DNA-dependent; Located in nucleus; Expressed in 24 plant structures; Expressed during 12 growth stages; Contains the following InterPro domains: Basic-leucine zipper (bZIP) transcription fa…
SrbZIP76	3702.AT5G04840.1	39.4	176	AT5G04840	Uncharacterized protein At5g04840; bZIP protein; Its function is described as DNA binding, sequence-specific DNA binding transcription factor activity; Involved in regulation of transcription, DNA-dependent; Expressed in 12 plant structures; Expressed during 6 growth stages; Contains the following InterPro domains: Basic-leucine zipper (bZIP) transcription factor (InterPro:IPR004827); BEST Arabid…
SrbZIP78	3702.AT5G06839.3	55.5	424.1	TGA10	Bzip transcription factor family protein; Together with TGA9, basic leucine-zipper transcription factor required for anther development, probably via the activation of SPL expression in anthers and via the regulation of genes with functions in early and middle tapetal development . Required for signaling responses to pathogen-associated molecular patterns (PAMPs) such as flg22 that involves chlor…
SrbZIP79	3702.AT5G06839.3	55.5	424.1	TGA10	Bzip transcription factor family protein; Together with TGA9, basic leucine-zipper transcription factor required for anther development, probably via the activation of SPL expression in anthers and via the regulation of genes with functions in early and middle tapetal development . Required for signaling responses to pathogen-associated molecular patterns (PAMPs) such as flg22 that involves chlor…
SrbZIP80	3702.AT3G56850.1	45.9	213	AREB3	ABSCISIC ACID-INSENSITIVE 5-like protein 2; Binds to the embryo specification element and the ABA- responsive element (ABRE) of the Dc3 gene promoter. Could participate in abscisic acid-regulated gene expression during seed development
SrbZIP81	3702.AT5G10030.1	56.5	336.3	TGA4	TGACG motif-binding factor 4; Transcriptional activator that binds specifically to the DNA sequence 5'-TGACG-3'. Recognizes ocs elements like the as-1 motif of the cauliflower mosaic virus 35S promoter. Binding to the as-1-like cis elements mediate auxin- and salicylic acid-inducible transcription. May be involved in the induction of the systemic acquired resistance (SAR) via its interaction with…
SrbZIP82	3702.AT5G10030.1	58.2	376.3	TGA4	TGACG motif-binding factor 4; Transcriptional activator that binds specifically to the DNA sequence 5'-TGACG-3'. Recognizes ocs elements like the as-1 motif of the cauliflower mosaic virus 35S promoter. Binding to the as-1-like cis elements mediate auxin- and salicylic acid-inducible transcription. May be involved in the induction of the systemic acquired resistance (SAR) via its interaction with…
SrbZIP83	3702.AT1G43700.1	42.5	181.8	VIP1	VIRE2-interacting protein 1; Transcription activator that binds specifically to the VIP1 response elements (VREs) DNA sequence 5'-ACNGCT-3' found in some stress genes (e.g. TRX8 and MYB44), when phosphorylated/activated by MPK3. Required for Agrobacterium VirE2 nuclear import and tumorigenicity. Promotes transient expression of T-DNA in early stages by interacting with VirE2 in complex with the T…
SrbZIP84	3702.AT2G40620.1	52.3	276.6	AT2G40620	Basic-leucine zipper (bzip) transcription factor family protein; Transcription factor that may participate with bZIP34 in the gametophytic control of pollen development
SrbZIP85	3702.AT3G62420.1	57.9	150.2	BZIP53	Basic region/leucine zipper motif 53; Transcription activator that binds DNA to the C-box-like motif (5'-TGCTGACGTCA-3'), ABRE elements, G-box-like motif (5'- CCACGTGGCC-3'), DOF (5'-AAAG-3'), I-box (5'-GATAA-3'), BS1 (5'-AGCGGG- 3'), MY3 (5'-CGACG-3'), 5'-CAGTGCGC-3' and 5'-ACTCAT-3' sequence in target gene promoters DNA-binding and subsequent transcription activation is triggered by heterodimer…
SrbZIP86	3702.AT2G46270.1	38.4	136	GBF3	Plant g-box-binding factor; Encodes a bZIP G-box binding protein whose expression is induced by ABA. It has been shown to bind to Adh that contains the G-box and is induced by cold and water deprivation. GBF3 has been shown to be expressed mostly in the root and dark-grown leaves. GBF3 can act as homodimers and as heterodimers with GFB1, GBF2 and GBF4. In addition, GBF3s DNA binding activity is e…
SrbZIP87	3702.AT1G32150.1	63.5	255	bZIP68	Basic region/leucine zipper transcription factor 68; Transcriptional activator that binds to the G-box motif (5'- CACGTG-3') and other cis-acting elements with 5'-ACGT-3' core, such as Hex, C-box and as-1 motifs. Possesses high binding affinity to G-box, much lower affinity to Hex and C-box, and little affinity to as-1 element . G-box and G-box-like motifs are cis-acting elements defined in promo…
SrbZIP88	3702.AT3G56850.1	52.4	242.3	AREB3	ABSCISIC ACID-INSENSITIVE 5-like protein 2; Binds to the embryo specification element and the ABA- responsive element (ABRE) of the Dc3 gene promoter. Could participate in abscisic acid-regulated gene expression during seed development
SrbZIP89	3702.AT1G45249.3	42.6	242.7	ABF2	Abscisic acid responsive elements-binding protein 2; Leucine zipper transcription factor that binds to the abscisic acid (ABA)-responsive element (ABRE) motif in the promoter region of ABA-inducible genes. Enhances drought tolerance in vegetative tissues. Required for normal glucose response. Localized in the nucleus. Expressed constitutively in roots, leaf vascular tissues, and hydathodes or in …
SrbZIP90	3702.AT1G58110.2	40.6	196.1	AT1G58110	Basic-leucine zipper (bZIP) transcription factor family protein; Its function is described as sequence-specific DNA binding, protein dimerization activity, DNA binding, sequence-specific DNA binding transcription factor activity; Involved in regulation of transcription, DNA-dependent; Located in cellular_component unknown; Expressed in 23 plant structures; Expressed during 13 growth stages; Conta…
SrbZIP91	3702.AT1G75390.1	39.9	79.7	bZIP44	Basic leucine-zipper 44; Transcription factor that binds to the DNA G-box motif 5'- CACGTG-3' of MAN7 promoter. Involved in the positive regulation of seed germination through MAN7 gene activation. MAN7 is required for both, loosening of the micropylar endosperm, and rupture of the seed coat in germinating seeds
SrbZIP92	3702.AT3G62420.1	39.6	72.4	BZIP53	Basic region/leucine zipper motif 53; Transcription activator that binds DNA to the C-box-like motif (5'-TGCTGACGTCA-3'), ABRE elements, G-box-like motif (5'- CCACGTGGCC-3'), DOF (5'-AAAG-3'), I-box (5'-GATAA-3'), BS1 (5'-AGCGGG- 3'), MY3 (5'-CGACG-3'), 5'-CAGTGCGC-3' and 5'-ACTCAT-3' sequence in target gene promoters DNA-binding and subsequent transcription activation is triggered by heterodimer…
SrbZIP93	3702.AT1G32150.1	59.5	239.2	bZIP68	Basic region/leucine zipper transcription factor 68; Transcriptional activator that binds to the G-box motif (5'- CACGTG-3') and other cis-acting elements with 5'-ACGT-3' core, such as Hex, C-box and as-1 motifs. Possesses high binding affinity to G-box, much lower affinity to Hex and C-box, and little affinity to as-1 element . G-box and G-box-like motifs are cis-acting elements defined in promo…
SrbZIP94	3702.AT5G24800.1	41.3	149.8	BZIP9	Basic leucine zipper 9; Encodes bZIP protein BZO2H2; Belongs to the bZIP family
SrbZIP95	3702.AT1G08320.3	59.6	536.2	TGA9	Bzip transcription factor family protein; Together with TGA10, basic leucine-zipper transcription factor required for anther development, probably via the activation of SPL expression in anthers and via the regulation of genes with functions in early and middle tapetal development . Required for signaling responses to pathogen-associated molecular patterns (PAMPs) such as flg22 that involves chlo…
SrbZIP96	3702.AT5G11260.1	61.8	100.5	HY5	Basic-leucine zipper (bzip) transcription factor family protein; Basic leucine zipper (bZIP) transcription factor. Nuclear localization. Involved in light-regulated transcriptional activation of G-box-containing promoters. Negatively regulated by Cop1. Although cytokinins do not appear to affect the gene's promoter activity, they appear to stabilize the protein. HY5 plays a role in anthocyanin ac…
SrbZIP97	3702.AT5G38800.1	43.5	91.3	bZIP43	Basic leucine-zipper 43; Probable transcription factor involved in somatic embryogenesis. Acts as positive regulator of BHLH109
SrbZIP98	3702.AT5G38800.1	43.5	91.7	bZIP43	Basic leucine-zipper 43; Probable transcription factor involved in somatic embryogenesis. Acts as positive regulator of BHLH109
SrbZIP99	3702.AT3G51960.2	52.7	67.8	BZIP24	Basic leucine zipper 24; Transcription factor involved in the regulation of salt stress response. Functions as a negative transcriptional regulator of salt stress acclimation response by regulating cation homeostasis . Regulates negatively the expression of genes contributing to ion and osmotic homeostasis during salt stress, such as the Na(+) transporter HKT1, the Na(+)/H(+) antiporter SOS1, the…
SrbZIP100	3702.AT4G38900.1	53	412.1	AT4G38900	Basic-leucine zipper (bZIP) transcription factor family protein; Its function is described as DNA binding, sequence-specific DNA binding transcription factor activity; Involved in regulation of transcription, DNA-dependent; Expressed in 24 plant structures; Expressed during 13 growth stages; Contains the following InterPro domains: Basic-leucine zipper (bZIP) transcription factor (InterPro:IPR004…
SrbZIP101	3702.AT2G42380.2	49.2	164.5	BZIP34	Basic-leucine zipper (bzip) transcription factor family protein; Transcriptional activator involved in the sporophytic control of cell wall patterning and gametophytic control of pollen development. May play a role in the control of metabolic pathways regulating cellular transport and lipid metabolism
SrbZIP102	3702.AT1G32150.1	44.1	78.2	bZIP68	Basic region/leucine zipper transcription factor 68; Transcriptional activator that binds to the G-box motif (5'- CACGTG-3') and other cis-acting elements with 5'-ACGT-3' core, such as Hex, C-box and as-1 motifs. Possesses high binding affinity to G-box, much lower affinity to Hex and C-box, and little affinity to as-1 element . G-box and G-box-like motifs are cis-acting elements defined in promo…
SrbZIP103	3702.AT5G15830.1	40.9	94.7	bZIP3	Putative bZIP transcription factor AtbZip3; Basic leucine-zipper 3 (bZIP3); Its function is described as DNA binding, sequence-specific DNA binding transcription factor activity; Involved in regulation of transcription, DNA-dependent; Expressed in 9 plant structures; Expressed during 6 growth stages; Contains the following InterPro domains: Basic-leucine zipper (bZIP) transcription factor (InterP…
SrbZIP104	3702.AT2G16770.1	49	151.4	bZIP23	Basic-leucine zipper (bzip) transcription factor family protein; Transcription factor involved in the response to zinc ion deficiency. Binds to the consensus sequence 5'-[AG]TGTCGACA[CT]-3' also called zinc deficiency response element (ZDRE). The ZDRE sequence is conserved in the plant kingdom and present in the promoters of genes that constitute the primary response to zinc deficiency, comprisin…
SrbZIP105	3702.AT2G21230.3	62.1	129.8	AT2G21230	Basic-leucine zipper (bZIP) transcription factor family protein; Its function is described as DNA binding, sequence-specific DNA binding transcription factor activity; Involved in regulation of transcription, DNA-dependent; Located in chloroplast; Expressed in 23 plant structures; Expressed during 13 growth stages; Contains the following InterPro domains: Basic-leucine zipper (bZIP) transcription…

## Sheet: S8
Table S8. Heat map of SrbZIP gene in six S. rebaudiana cultivars (110,11-14,B1188,023,GP,GX)
	110	11-14	1188	023	GP	GX
SrbZIP1	5.10698	3.54391	1.55834	2.53263	1.78576	0.90252
SrbZIP2	14.2254	12.0928	9.73405	11.6805	20.3543	16.3345
SrbZIP3	0.305347	0.294716	0.537891	0.109537	0.121277	0.256971
SrbZIP4	5.88177	5.64083	3.57035	5.11826	7.4403	7.95276
SrbZIP5	28.7322	12.2383	7.4276	7.43082	18.6995	14.7907
SrbZIP6	0.0861977	0.278352	0	0.114588	0.506964	0.976931
SrbZIP7	0	0	0	0	0	0
SrbZIP8	5.54973	4.18313	4.26112	3.11251	4.77325	3.04045
SrbZIP9	10.5125	4.65117	3.92047	4.30895	6.39855	4.6912
SrbZIP10	7.00773	4.88851	4.08387	3.72923	7.73737	6.19658
SrbZIP11	8.8847	10.241	8.70297	13.9842	14.8313	16.4385
SrbZIP12	0.220857	0.26501	0.0970493	0.081415	0.0771933	0.115898
SrbZIP13	0.0284973	0.105056	0.153754	0	0	0.0617827
SrbZIP14	8.76662	6.89443	5.64911	7.40991	7.21408	7.1438
SrbZIP15	7.09209	5.79118	4.71	5.69589	6.19909	5.71004
SrbZIP16	2.89504	3.123	0.924042	0.786617	1.0365	0.950525
SrbZIP17	4.00862	5.43207	1.74417	1.7139	2.56395	1.1989
SrbZIP18	9.26714	10.7929	10.5028	7.27614	15.3591	12.8237
SrbZIP19	36.4555	34.4467	29.3994	35.7594	105.909	98.4462
SrbZIP20	1.0319	1.36221	0.584559	0.597959	1.6886	2.36195
SrbZIP21	5.95626	5.8826	8.32592	3.92768	11.1725	12.2983
SrbZIP22	5.8244	2.91933	4.81722	5.20748	6.1044	4.99
SrbZIP23	0	0	0	0	0	0
SrbZIP24	0	0	0	0	0	0
SrbZIP25	1.5968	0.596227	1.41209	0.231395	0.0212927	0.00477167
SrbZIP26	1.77104	1.07197	1.49333	0.177157	0.0222717	0.005008
SrbZIP27	1.71403	0.7659	9.77303	2.51654	0.159663	0.0197133
SrbZIP28	0	0.0655777	0	0.373948	0	0
SrbZIP29	6.87777	6.80609	3.47365	3.80564	9.69187	9.4246
SrbZIP30	71.3383	109.987	121.586	131.976	190.958	182.954
SrbZIP31	1.24656	4.8373	10.1444	7.22709	8.4443	10.7911
SrbZIP32	6.74572	6.37341	3.96154	5.04913	9.16179	7.24875
SrbZIP33	1.9534	2.72881	1.53642	3.41762	1.65985	1.33743
SrbZIP34	1.99823	2.30052	2.0329	1.88654	1.81268	2.01915
SrbZIP35	2.03254	1.6255	1.28804	1.21769	3.71644	2.74916
SrbZIP36	0.995266	1.30539	1.98565	2.13611	2.98244	2.71343
SrbZIP37	0.099082	0.240482	0.0320523	0	0	0
SrbZIP38	17.8681	23.0243	14.9016	7.60453	25.3575	31.5836
SrbZIP39	0	0	0.00794267	0.065377	0.232469	0.063201
SrbZIP40	1.36662	0.069308	0.141767	0.08556	0.508646	1.2842
SrbZIP41	0	0	0	0	0	0
SrbZIP42	0	0	0	0	0	0
SrbZIP43	0	0	0	0	0	0
SrbZIP44	0	0	0	0	0	0
SrbZIP45	0.15437	0.358807	20.6848	11.8229	18.3085	11.7861
SrbZIP46	34.7562	23.1113	8.79005	10.8702	19.4489	13.8889
SrbZIP47	0.408077	0.147912	0.0536657	0.0750717	0.182672	0.097796
SrbZIP48	12.4145	13.5943	17.3414	16.798	8.94091	7.85242
SrbZIP49	0.578004	0	0	0	0.0958093	0.171548
SrbZIP50	5.60767	4.77446	3.80501	4.29891	4.94154	5.38835
SrbZIP51	52.4784	31.9828	16.8306	47.5057	28.9939	31.8712
SrbZIP52	17.6868	15.7906	5.71004	8.04267	12.5407	13.5422
SrbZIP53	0.047112	0	0	0	0	0.0346477
SrbZIP54	106.189	80.6665	43.3844	73.7408	22.1604	21.906
SrbZIP55	19.7322	10.4123	9.44887	11.0634	31.6923	19.1301
SrbZIP56	0.828501	1.00619	1.01112	1.18353	8.3533	6.794
SrbZIP57	31.1216	44.7841	23.8443	42.3531	45.3558	54.4568
SrbZIP58	0.0602003	0.123934	0.007462	0.140273	0.022727	0.0638683
SrbZIP59	0.798593	1.02852	0.209178	0.301033	0	0.0845147
SrbZIP60	43.6967	27.0043	8.01795	17.0984	10.454	10.7001
SrbZIP61	4.09804	3.552	3.15396	3.50666	6.473	5.45283
SrbZIP62	5.87649	7.813	11.0824	6.26654	9.37345	15.4976
SrbZIP63	21.969	21.584	12.6541	15.2408	15.4997	14.7864
SrbZIP64	2.54483	3.84314	2.69802	3.52847	0.0111077	0.122438
SrbZIP65	3.73886	3.89405	5.99051	3.58706	6.69541	6.16007
SrbZIP66	1.7195	1.95432	5.14865	3.4198	4.36209	4.42691
SrbZIP67	11.6444	13.2865	11.7118	20.534	3.19369	1.91382
SrbZIP68	7.84086	9.22463	4.27656	18.486	1.79241	1.48117
SrbZIP69	5.19702	9.13861	23.6012	11.5048	6.89408	5.13174
SrbZIP70	41.3977	18.9751	10.5117	10.4255	18.9952	36.2342
SrbZIP71	0.48588	0.392217	3.23935	0.46172	0.172859	0.245953
SrbZIP72	10.8539	10.4254	8.40857	4.05992	1.78165	1.44484
SrbZIP73	15.4939	14.2631	16.4312	11.975	21.7933	21.9332
SrbZIP74	11.627	13.2142	3.69316	8.65485	3.35979	2.70458
SrbZIP75	3.08282	1.60048	0.837863	0.859825	1.39027	1.25814
SrbZIP76	0.577398	0.967894	0.345644	1.05076	0.711595	0.985567
SrbZIP77	0	0	0	0	0	0
SrbZIP78	0	0	0	0.0323417	0.0199237	0
SrbZIP79	0	0	0	0.0327873	0.0201983	0.00984933
SrbZIP80	5.45867	4.21449	7.54305	5.67752	8.019	7.98368
SrbZIP81	4.88956	4.78471	4.37837	6.19085	23.4607	24.4794
SrbZIP82	3.54571	3.76486	3.23533	3.94587	15.4257	14.7763
SrbZIP83	6.22405	4.80963	5.72318	5.53449	31.7706	21.0641
SrbZIP84	8.48096	7.51262	6.59101	6.19096	10.3499	7.54055
SrbZIP85	20.2977	22.7284	21.9362	19.4687	10.0896	13.6061
SrbZIP86	34.2594	45.3252	18.0042	42.7901	10.702	11.7055
SrbZIP87	5.21307	4.83912	4.10369	3.50298	6.29596	6.35882
SrbZIP88	2.14717	1.88986	1.81888	1.26339	2.68491	2.64423
SrbZIP89	24.6014	17.3994	11.0149	18.8713	26.5995	24.39
SrbZIP90	2.50753	2.55707	1.64933	2.95976	2.37428	2.63337
SrbZIP91	2.66449	1.98074	1.12554	0.55123	7.10084	8.50247
SrbZIP92	2.33454	1.93801	0.767539	1.42313	6.58727	11.7509
SrbZIP93	16.8409	9.30489	7.22686	9.6132	14.9814	10.0259
SrbZIP94	9.45082	7.07805	6.35598	7.44073	15.4513	12.9921
SrbZIP95	0.112329	0.152996	0.337513	0.198207	0.0598227	0.085637
SrbZIP96	22.5962	18.7868	7.96428	17.3987	6.41551	6.4926
SrbZIP97	0.559947	0.13603	0.559137	0.246778	0.094002	0.0738963
SrbZIP98	0.171403	0.048326	0.122029	0.0739907	0.210023	0.107489
SrbZIP99	0.961423	0.921807	1.19297	1.0889	0.944083	1.09796
SrbZIP100	70.0402	46.0452	31.2183	37.3891	45.0753	34.6214
SrbZIP101	0	0.06735	0	0	0	0
SrbZIP102	8.80211	7.04189	6.74479	6.70032	11.0426	10.8755
SrbZIP103	0.0453847	0	0	0	0	0
SrbZIP104	9.58688	8.70781	7.97818	9.5363	14.5395	10.2139
SrbZIP105	0.26163	0.0670093	0	0.116812	0	0.050349

## Sheet: S9
Homologous genes of the walnut bZIP gene family in A. thaliana
queryItem	stringId	identity	preferredName	annotation
SrbZIP54	3702.AT5G11260.1	0.59	HY5	Basic-leucine zipper (bzip) transcription factor family protein; Basic leucine zipper (bZIP) transcription factor. Nuclear localization. Involved in light-regulated transcriptional activation of G-box-containing promoters. Negatively regulated by Cop1. Although cytokinins do not appear to affect the gene's promoter activity, they appear to stabilize the protein. HY5 plays a role in anthocyanin ac…
SrbZIP100	3702.AT4G38900.1	0.53	AT4G38900	Basic-leucine zipper (bZIP) transcription factor family protein; Its function is described as DNA binding, sequence-specific DNA binding transcription factor activity; Involved in regulation of transcription, DNA-dependent; Expressed in 24 plant structures; Expressed during 13 growth stages; Contains the following InterPro domains: Basic-leucine zipper (bZIP) transcription factor (InterPro:IPR004…
SrbZIP32	3702.AT1G43700.1	0.45	VIP1	VIRE2-interacting protein 1; Transcription activator that binds specifically to the VIP1 response elements (VREs) DNA sequence 5'-ACNGCT-3' found in some stress genes (e.g. TRX8 and MYB44), when phosphorylated/activated by MPK3. Required for Agrobacterium VirE2 nuclear import and tumorigenicity. Promotes transient expression of T-DNA in early stages by interacting with VirE2 in complex with the T…
SrbZIP45	3702.AT5G28770.2	0.38	BZO2H3	Arabidopsis thaliana basic leucine zipper 63; bZIP transcription factor family protein; bZIP protein BZO2H3 mRNA, partial cds
SrbZIP10	3702.AT2G40950.1	0.408	BZIP17	Basic-leucine zipper (bzip) transcription factor family protein; Transcriptional activator involved in salt and osmotic stress responses. Functions as a stress sensor and transducer in a signaling pathway that resembles an ER stress response. Following salt stress, BZIP17 is cleaved by SBT6.1 (S1P) and S2P at the C-terminus and the N- terminal bZIP component is translocated to the nucleus, where …
SrbZIP21	3702.AT5G65210.2	0.554	TGA1	bZIP transcription factor family protein; Transcriptional activator that binds specifically to the DNA sequence 5'-TGACG-3'. Recognizes ocs elements like the as-1 motif of the cauliflower mosaic virus 35S promoter. Binding to the as-1-like cis elements mediate auxin- and salicylic acid-inducible transcription. May be involved in the induction of the systemic acquired resistance (SAR) via its inte…
SrbZIP104	3702.AT2G16770.1	0.49	bZIP23	Basic-leucine zipper (bzip) transcription factor family protein; Transcription factor involved in the response to zinc ion deficiency. Binds to the consensus sequence 5'-[AG]TGTCGACA[CT]-3' also called zinc deficiency response element (ZDRE). The ZDRE sequence is conserved in the plant kingdom and present in the promoters of genes that constitute the primary response to zinc deficiency, comprisin…
SrbZIP30	3702.AT2G18160.1	0.446	bZIP2	Floral transition at the meristem3; Transcription factor that binds to specific DNA sequences in target gene promoters. BZIP2-BZIP63-KIN10 complex binds to the ETFQO promoter to up-regulate its transcription
SrbZIP63	3702.AT2G46270.1	0.423	GBF3	Plant g-box-binding factor; Encodes a bZIP G-box binding protein whose expression is induced by ABA. It has been shown to bind to Adh that contains the G-box and is induced by cold and water deprivation. GBF3 has been shown to be expressed mostly in the root and dark-grown leaves. GBF3 can act as homodimers and as heterodimers with GFB1, GBF2 and GBF4. In addition, GBF3s DNA binding activity is e…
SrbZIP70	3702.AT1G42990.1	0.48	BZIP60	Basic region/leucine zipper motif 60; AtbZIP60 consists of a bZIP DNA binding domain followed by a putative transmembrane domain. GFP fusions containing the first 260 amino acids (AtbZIP60deltaC) are nuclear-localized. AtbZIP60 is upregulated by the addition of tunicamycin (ER stress response inductor), DTT (inhibitor of disulfide bond formation) and azetin-2-carboxylate (proline analog perturbin…
SrbZIP60	3702.AT1G03970.1	0.414	GBF4	G-box binding factor 4; Binds to the G-box motif (5'-CCACGTGG-3') of the rbcS-1A gene promoter. G-box and G-box-like motifs are cis-acting elements defined in promoters of certain plant genes which are regulated by such diverse stimuli as light-induction or hormone control; Belongs to the bZIP family
SrbZIP9	3702.AT5G06950.1	0.716	AHBP-1B	Tgacg sequence-specific binding protein 2; bZIP transcription factor family protein; Transcriptional activator that binds specifically to the DNA sequence 5'-TGACG-3'. Recognizes ocs elements like the as-1 motif of the cauliflower mosaic virus 35S promoter. Binding to the as-1-like cis elements mediate auxin- and salicylic acid-inducible transcription. Required to induce the systemic acquired res…
SrbZIP93	3702.AT1G32150.1	0.595	bZIP68	Basic region/leucine zipper transcription factor 68; Transcriptional activator that binds to the G-box motif (5'- CACGTG-3') and other cis-acting elements with 5'-ACGT-3' core, such as Hex, C-box and as-1 motifs. Possesses high binding affinity to G-box, much lower affinity to Hex and C-box, and little affinity to as-1 element . G-box and G-box-like motifs are cis-acting elements defined in promo…
SrbZIP102	3702.AT4G36730.1	0.524	GBF1	G-box binding factor 1; Binds to the G-box motif (5'-CCACGTGG-3') of the rbcS-1A gene promoter. G-box and G-box-like motifs are cis-acting elements defined in promoters of certain plant genes which are regulated by such diverse stimuli as light-induction or hormone control. Binds to the G-box motif 5'-CACGTG-3' of LHCB2.4 (At3g27690) promoter. May act as transcriptional activator in light-regulat…
Protein-protein interaction network between SrbZIP proteins and reported bZIP protein involved in terpenoid synthesis
node1	node2	score
AaABF3	AaTGA6	0.491
AaABF3	SrbZIP10	0.441
AaABF3	SrbZIP63	0.648
AaTGA6	AaABF3	0.491
AaTGA6	SrbZIP63	0.494
AabZIP1	OsbZIP79	0.524
AabZIP1	SrbZIP100	0.426
AabZIP1	SrbZIP32	0.643
AabZIP1	SrbZIP54	0.734
AabZIP1	SrbZIP63	0.815
AabZIP9	SrbZIP102	0.461
AabZIP9	SrbZIP30	0.629
AabZIP9	SrbZIP45	0.613
AabZIP9	SrbZIP70	0.817
OsTGAP1	SrbZIP63	0.449
OsbZIP79	AabZIP1	0.524
OsbZIP79	SrbZIP100	0.454
OsbZIP79	SrbZIP32	0.565
OsbZIP79	SrbZIP54	0.52
SrbZIP10	AaABF3	0.441
SrbZIP10	SrbZIP45	0.46
SrbZIP10	SrbZIP63	0.595
SrbZIP10	SrbZIP70	0.696
SrbZIP100	AabZIP1	0.426
SrbZIP100	OsbZIP79	0.454
SrbZIP100	SrbZIP32	0.588
SrbZIP100	SrbZIP54	0.5
SrbZIP102	AabZIP9	0.461
SrbZIP102	SrbZIP104	0.588
SrbZIP102	SrbZIP30	0.429
SrbZIP102	SrbZIP63	0.499
SrbZIP104	SrbZIP102	0.588
SrbZIP30	AabZIP9	0.629
SrbZIP30	SrbZIP102	0.429
SrbZIP30	SrbZIP45	0.604
SrbZIP30	SrbZIP54	0.533
SrbZIP30	SrbZIP63	0.549
SrbZIP30	SrbZIP70	0.633
SrbZIP32	AabZIP1	0.643
SrbZIP32	OsbZIP79	0.565
SrbZIP32	SrbZIP100	0.588
SrbZIP32	SrbZIP54	0.638
SrbZIP32	SrbZIP60	0.722
SrbZIP32	SrbZIP63	0.639
SrbZIP45	AabZIP9	0.613
SrbZIP45	SrbZIP10	0.46
SrbZIP45	SrbZIP30	0.604
SrbZIP54	AabZIP1	0.734
SrbZIP54	OsbZIP79	0.52
SrbZIP54	SrbZIP100	0.5
SrbZIP54	SrbZIP30	0.533
SrbZIP54	SrbZIP32	0.638
SrbZIP54	SrbZIP63	0.901
SrbZIP54	SrbZIP70	0.473
SrbZIP60	SrbZIP32	0.722
SrbZIP60	SrbZIP63	0.68
SrbZIP63	AaABF3	0.648
SrbZIP63	AaTGA6	0.494
SrbZIP63	AabZIP1	0.815
SrbZIP63	OsTGAP1	0.449
SrbZIP63	SrbZIP10	0.595
SrbZIP63	SrbZIP102	0.499
SrbZIP63	SrbZIP30	0.549
SrbZIP63	SrbZIP32	0.639
SrbZIP63	SrbZIP54	0.901
SrbZIP63	SrbZIP60	0.68
SrbZIP63	SrbZIP70	0.645
SrbZIP70	AabZIP9	0.817
SrbZIP70	SrbZIP10	0.696
SrbZIP70	SrbZIP30	0.633
SrbZIP70	SrbZIP54	0.473
SrbZIP70	SrbZIP63	0.645
Analysis of SrbZIP54 protein interaction network
node1	node2	node1 annotation	node2 annotation	score
BBX21	HY5	Long hypocotyl under shade; Transcription activator that acts as positive regulator of seedling photomorphogenesis . Acts downstream of COP1 and play an important role in early and long-term adjustment of the shade avoidance syndrome (SAS) responses in natural environments	Basic-leucine zipper (bzip) transcription factor family protein; Basic leucine zipper (bZIP) transcription factor. Nuclear localization. Involved in light-regulated transcriptional activation of G-box-containing promoters. Negatively regulated by Cop1. Although cytokinins do not appear to affect the gene's promoter activity, they appear to stabilize the protein. HY5 plays a role in anthocyanin ac…	0.996
COP1	HY5	Arabidopsis thaliana constitutive photomorphogenic 1; Transducin/WD40 repeat-like superfamily protein; E3 ubiquitin-protein ligase that acts as a repressor of photomorphogenesis and as an activator of etiolation in darkness. E3 ubiquitin ligases accept ubiquitin from an E2 ubiquitin- conjugating enzyme in the form of a thioester and then directly transfers the ubiquitin to targeted substrates. Re…	Basic-leucine zipper (bzip) transcription factor family protein; Basic leucine zipper (bZIP) transcription factor. Nuclear localization. Involved in light-regulated transcriptional activation of G-box-containing promoters. Negatively regulated by Cop1. Although cytokinins do not appear to affect the gene's promoter activity, they appear to stabilize the protein. HY5 plays a role in anthocyanin ac…	0.999
DET1	HY5	Light-mediated development protein 1 / deetiolated1 (DET1); Component of light signal transduction machinery. Involved in repression of photomorphogenesis in darkness by participating in the CDD complex, a complex probably required to regulate the activity of ubiquitin conjugating enzymes (E2s). Involved in repression of deetiolation in the developing seedling. Repression of photomorphogenesis is…	Basic-leucine zipper (bzip) transcription factor family protein; Basic leucine zipper (bZIP) transcription factor. Nuclear localization. Involved in light-regulated transcriptional activation of G-box-containing promoters. Negatively regulated by Cop1. Although cytokinins do not appear to affect the gene's promoter activity, they appear to stabilize the protein. HY5 plays a role in anthocyanin ac…	0.971
FHY3	HY5	Protein FAR-RED ELONGATED HYPOCOTYL 3; Transcription activator that recognizes and binds to the DNA consensus sequence 5'-CACGCGC-3'. Activates the expression of FHY1 and FHL involved in light responses. When associated with PHYA, protects it from being recognized and degraded by the COP1/SPA complex. Positive regulator of chlorophyll biosynthesis via the activation of HEMB1 gene expression; Belo…	Basic-leucine zipper (bzip) transcription factor family protein; Basic leucine zipper (bZIP) transcription factor. Nuclear localization. Involved in light-regulated transcriptional activation of G-box-containing promoters. Negatively regulated by Cop1. Although cytokinins do not appear to affect the gene's promoter activity, they appear to stabilize the protein. HY5 plays a role in anthocyanin ac…	0.99
HY5	HYH	Basic-leucine zipper (bzip) transcription factor family protein; Basic leucine zipper (bZIP) transcription factor. Nuclear localization. Involved in light-regulated transcriptional activation of G-box-containing promoters. Negatively regulated by Cop1. Although cytokinins do not appear to affect the gene's promoter activity, they appear to stabilize the protein. HY5 plays a role in anthocyanin ac…	Transcription factor HY5-like; Transcription factor that promotes photomorphogenesis in light. Acts downstream of the light receptor network and directly affects transcription of light-induced genes. Specifically involved in the blue light specific pathway, suggesting that it participates in transmission of cryptochromes (CRY1 and CRY2) signals to downstream responses. In darkness, its degradatio…	0.98
HY5	LAF1	Basic-leucine zipper (bzip) transcription factor family protein; Basic leucine zipper (bZIP) transcription factor. Nuclear localization. Involved in light-regulated transcriptional activation of G-box-containing promoters. Negatively regulated by Cop1. Although cytokinins do not appear to affect the gene's promoter activity, they appear to stabilize the protein. HY5 plays a role in anthocyanin ac…	Transcription factor myb, plant; Transcription factor LAF1; Transcription factor that promotes photomorphogenesis in the light by participating in the transmission of phytochrome A (phyA) signals to downstream responses. Probably acts by activating expression of light- induced genes. In darkness, its degradation prevents the activation of light-induced genes	0.974
HY5	LZF1	Basic-leucine zipper (bzip) transcription factor family protein; Basic leucine zipper (bZIP) transcription factor. Nuclear localization. Involved in light-regulated transcriptional activation of G-box-containing promoters. Negatively regulated by Cop1. Although cytokinins do not appear to affect the gene's promoter activity, they appear to stabilize the protein. HY5 plays a role in anthocyanin ac…	annotation not available	0.978
HY5	PIF3	Basic-leucine zipper (bzip) transcription factor family protein; Basic leucine zipper (bZIP) transcription factor. Nuclear localization. Involved in light-regulated transcriptional activation of G-box-containing promoters. Negatively regulated by Cop1. Although cytokinins do not appear to affect the gene's promoter activity, they appear to stabilize the protein. HY5 plays a role in anthocyanin ac…	Phytochrome-associated protein 3; Transcription factor interacting with photoreceptors phyA and phyB. Forms a ternary complex in vitro with G-box element of the promoters of LHY, CCA1. Acts as a negative regulator of phyB signalling. It degrades rapidly after irradiation of dark grown seedlings in a process controlled by phytochromes. Does not play a significant role in controlling light input an…	0.984
HY5	SPA1	Basic-leucine zipper (bzip) transcription factor family protein; Basic leucine zipper (bZIP) transcription factor. Nuclear localization. Involved in light-regulated transcriptional activation of G-box-containing promoters. Negatively regulated by Cop1. Although cytokinins do not appear to affect the gene's promoter activity, they appear to stabilize the protein. HY5 plays a role in anthocyanin ac…	Encodes a member of the SPA (suppressor of phyA-105) protein family (SPA1-SPA4). SPA proteins contain an N-terminal serine/threonine kinase-like motif followed by a coiled-coil structure and a C-terminal WD-repeat domain. SPA1 is a PHYA signaling intermediate, putative regulator of PHYA signaling pathway. Light responsive repressor of photomorphogenesis. Involved in regulating circadian rhythms a…	0.974
HY5	STH	Basic-leucine zipper (bzip) transcription factor family protein; Basic leucine zipper (bZIP) transcription factor. Nuclear localization. Involved in light-regulated transcriptional activation of G-box-containing promoters. Negatively regulated by Cop1. Although cytokinins do not appear to affect the gene's promoter activity, they appear to stabilize the protein. HY5 plays a role in anthocyanin ac…	Salt tolerance homologue; Acts as negative regulator of seedling photomorphogenesis . BBX25/STH and BBX24/STO function as transcriptional corepressors of HY5 activity, leading to the down-regulation of BBX22 expression. BBX25/STH acts additively with BBX24/STO during de- etiolation and the hypocotyl shade avoidance response	0.965
SPA1	HY5	Encodes a member of the SPA (suppressor of phyA-105) protein family (SPA1-SPA4). SPA proteins contain an N-terminal serine/threonine kinase-like motif followed by a coiled-coil structure and a C-terminal WD-repeat domain. SPA1 is a PHYA signaling intermediate, putative regulator of PHYA signaling pathway. Light responsive repressor of photomorphogenesis. Involved in regulating circadian rhythms a…	Basic-leucine zipper (bzip) transcription factor family protein; Basic leucine zipper (bZIP) transcription factor. Nuclear localization. Involved in light-regulated transcriptional activation of G-box-containing promoters. Negatively regulated by Cop1. Although cytokinins do not appear to affect the gene's promoter activity, they appear to stabilize the protein. HY5 plays a role in anthocyanin ac…	0.974
Analysis of SrbZIP63 protein interaction network
node1	node2	node1 annotation	node2 annotation	score
GBF3	ABF3	Plant g-box-binding factor; Encodes a bZIP G-box binding protein whose expression is induced by ABA. It has been shown to bind to Adh that contains the G-box and is induced by cold and water deprivation. GBF3 has been shown to be expressed mostly in the root and dark-grown leaves. GBF3 can act as homodimers and as heterodimers with GFB1, GBF2 and GBF4. In addition, GBF3s DNA binding activity is e…	Abscisic acid responsive elements-binding factor 3; Encodes an ABA-responsive element-binding protein with similarity to transcription factors that is expressed in response to stress and abscisic acid	0.731
GBF3	ABI5	Plant g-box-binding factor; Encodes a bZIP G-box binding protein whose expression is induced by ABA. It has been shown to bind to Adh that contains the G-box and is induced by cold and water deprivation. GBF3 has been shown to be expressed mostly in the root and dark-grown leaves. GBF3 can act as homodimers and as heterodimers with GFB1, GBF2 and GBF4. In addition, GBF3s DNA binding activity is e…	Basic-leucine zipper (bzip) transcription factor family protein; Encodes a member of the basic leucine zipper transcription factor family, involved in ABA signalling during seed maturation and germination. The Arabidopsis abscisic acid (ABA)-insensitive abi5 mutants have pleiotropic defects in ABA response, including decreased sensitivity to ABA inhibition of germination and altered expression of…	0.815
GBF3	AFP1	Plant g-box-binding factor; Encodes a bZIP G-box binding protein whose expression is induced by ABA. It has been shown to bind to Adh that contains the G-box and is induced by cold and water deprivation. GBF3 has been shown to be expressed mostly in the root and dark-grown leaves. GBF3 can act as homodimers and as heterodimers with GFB1, GBF2 and GBF4. In addition, GBF3s DNA binding activity is e…	Ninja-family protein AFP1; Acts as a negative regulator of abscisic acid (ABA) response during germination through the ubiquitin-mediated proteolysis of ABI5/DPBF1; Belongs to the Ninja family	0.694
GBF3	AP1	Plant g-box-binding factor; Encodes a bZIP G-box binding protein whose expression is induced by ABA. It has been shown to bind to Adh that contains the G-box and is induced by cold and water deprivation. GBF3 has been shown to be expressed mostly in the root and dark-grown leaves. GBF3 can act as homodimers and as heterodimers with GFB1, GBF2 and GBF4. In addition, GBF3s DNA binding activity is e…	K-box region and MADS-box transcription factor family protein; Transcription factor that promotes early floral meristem identity in synergy with LEAFY. Is required subsequently for the transition of an inflorescence meristem into a floral meristem. Is indispensable for normal development of sepals and petals in flowers. Regulates positively the B class homeotic proteins APETALA3 and PISTILLATA wi…	0.818
GBF3	COP1	Plant g-box-binding factor; Encodes a bZIP G-box binding protein whose expression is induced by ABA. It has been shown to bind to Adh that contains the G-box and is induced by cold and water deprivation. GBF3 has been shown to be expressed mostly in the root and dark-grown leaves. GBF3 can act as homodimers and as heterodimers with GFB1, GBF2 and GBF4. In addition, GBF3s DNA binding activity is e…	Arabidopsis thaliana constitutive photomorphogenic 1; Transducin/WD40 repeat-like superfamily protein; E3 ubiquitin-protein ligase that acts as a repressor of photomorphogenesis and as an activator of etiolation in darkness. E3 ubiquitin ligases accept ubiquitin from an E2 ubiquitin- conjugating enzyme in the form of a thioester and then directly transfers the ubiquitin to targeted substrates. Re…	0.724
GBF3	FLD	Plant g-box-binding factor; Encodes a bZIP G-box binding protein whose expression is induced by ABA. It has been shown to bind to Adh that contains the G-box and is induced by cold and water deprivation. GBF3 has been shown to be expressed mostly in the root and dark-grown leaves. GBF3 can act as homodimers and as heterodimers with GFB1, GBF2 and GBF4. In addition, GBF3s DNA binding activity is e…	Lysine-specific histone demethylase 1 homolog 3; Probable histone demethylase that promotes flowering independently of the photoperiod and vernalization pathways by repressing FLOWERING LOCUS C (FLC), a floral repressor that blocks the transition from vegetative to reproductive development. Probably mediates histone H3 'Lys-4' demethylation at FLC locus. Seems to act in partial redundancy with LD…	0.772
GBF3	FT	Plant g-box-binding factor; Encodes a bZIP G-box binding protein whose expression is induced by ABA. It has been shown to bind to Adh that contains the G-box and is induced by cold and water deprivation. GBF3 has been shown to be expressed mostly in the root and dark-grown leaves. GBF3 can act as homodimers and as heterodimers with GFB1, GBF2 and GBF4. In addition, GBF3s DNA binding activity is e…	PEBP (phosphatidylethanolamine-binding protein) family protein; Component of the mobile flower-promoting signal (floral stimulus or florigen). Promotes the transition from vegetative growth to flowering. Required for 'SEPALLATA3' (SEP3) and 'FRUITFULL' (FUL) accumulation in mature rosette leaves. Seems to acts in parallel with 'LEAFY' to induce flowering by regulating 'APETALA1'. Translated in le…	0.813
GBF3	HY5	Plant g-box-binding factor; Encodes a bZIP G-box binding protein whose expression is induced by ABA. It has been shown to bind to Adh that contains the G-box and is induced by cold and water deprivation. GBF3 has been shown to be expressed mostly in the root and dark-grown leaves. GBF3 can act as homodimers and as heterodimers with GFB1, GBF2 and GBF4. In addition, GBF3s DNA binding activity is e…	Basic-leucine zipper (bzip) transcription factor family protein; Basic leucine zipper (bZIP) transcription factor. Nuclear localization. Involved in light-regulated transcriptional activation of G-box-containing promoters. Negatively regulated by Cop1. Although cytokinins do not appear to affect the gene's promoter activity, they appear to stabilize the protein. HY5 plays a role in anthocyanin ac…	0.901
GBF3	TFL1	Plant g-box-binding factor; Encodes a bZIP G-box binding protein whose expression is induced by ABA. It has been shown to bind to Adh that contains the G-box and is induced by cold and water deprivation. GBF3 has been shown to be expressed mostly in the root and dark-grown leaves. GBF3 can act as homodimers and as heterodimers with GFB1, GBF2 and GBF4. In addition, GBF3s DNA binding activity is e…	PEBP (phosphatidylethanolamine-binding protein) family protein; Controls inflorescence meristem identity and is required for maintenance of a indeterminate inflorescence. Prevents the expression of 'APETALA1' and 'LEAFY'. Also plays a role in the regulation of the time of flowering in the long-day flowering pathway. May form complexes with phosphorylated ligands by interfering with kinases and th…	0.825
Analysis of SrbZIP32 protein interaction network
node1	node2	node1 annotation	node2 annotation	score
VIP1	CRC	VIRE2-interacting protein 1; Transcription activator that binds specifically to the VIP1 response elements (VREs) DNA sequence 5'-ACNGCT-3' found in some stress genes (e.g. TRX8 and MYB44), when phosphorylated/activated by MPK3. Required for Agrobacterium VirE2 nuclear import and tumorigenicity. Promotes transient expression of T-DNA in early stages by interacting with VirE2 in complex with the T…	Plant-specific transcription factor YABBY family protein; Transcription factor required for the initiation of nectary development. Also involved in suppressing early radial growth of the gynoecium, in promoting its later elongation and in fusion of its carpels by regulating both cell division and expansion. Establishes the polar differentiation in the carpels by specifying abaxial cell fate in th…	0.75
VIP1	CSR1	VIRE2-interacting protein 1; Transcription activator that binds specifically to the VIP1 response elements (VREs) DNA sequence 5'-ACNGCT-3' found in some stress genes (e.g. TRX8 and MYB44), when phosphorylated/activated by MPK3. Required for Agrobacterium VirE2 nuclear import and tumorigenicity. Promotes transient expression of T-DNA in early stages by interacting with VirE2 in complex with the T…	Acetolactate synthase i/ii/iii large subunit; Chlorsulfuron/imidazolinone resistant 1; Catalyzes the formation of acetolactate from pyruvate, the first step in valine and isoleucine biosynthesis. Requires FAD, thiamine pyrophosphate and Mg. Inhibited by the sulphonylurea herbicide, chlorsulphuron, and the imidazolinone herbicide, imazapyr. The obtained crystal structure of acetohydroxyacid syntha…	0.729
VIP1	GBF4	VIRE2-interacting protein 1; Transcription activator that binds specifically to the VIP1 response elements (VREs) DNA sequence 5'-ACNGCT-3' found in some stress genes (e.g. TRX8 and MYB44), when phosphorylated/activated by MPK3. Required for Agrobacterium VirE2 nuclear import and tumorigenicity. Promotes transient expression of T-DNA in early stages by interacting with VirE2 in complex with the T…	G-box binding factor 4; Binds to the G-box motif (5'-CCACGTGG-3') of the rbcS-1A gene promoter. G-box and G-box-like motifs are cis-acting elements defined in promoters of certain plant genes which are regulated by such diverse stimuli as light-induction or hormone control; Belongs to the bZIP family	0.722
VIP1	IMPA-1	VIRE2-interacting protein 1; Transcription activator that binds specifically to the VIP1 response elements (VREs) DNA sequence 5'-ACNGCT-3' found in some stress genes (e.g. TRX8 and MYB44), when phosphorylated/activated by MPK3. Required for Agrobacterium VirE2 nuclear import and tumorigenicity. Promotes transient expression of T-DNA in early stages by interacting with VirE2 in complex with the T…	Importin subunit alpha-6/7; Binds to conventional NLS motifs with high affinity in the absence of an importin beta subunit. Mediates nuclear protein import across the nuclear envelope in vitro in the absence of exogenously added importin beta subunit . Acts as cellular receptor for the nuclear import of the virD2 protein of Agrobacterium, but is not essential for Agrobacterium-mediated root trans…	0.915
VIP1	MPK10	VIRE2-interacting protein 1; Transcription activator that binds specifically to the VIP1 response elements (VREs) DNA sequence 5'-ACNGCT-3' found in some stress genes (e.g. TRX8 and MYB44), when phosphorylated/activated by MPK3. Required for Agrobacterium VirE2 nuclear import and tumorigenicity. Promotes transient expression of T-DNA in early stages by interacting with VirE2 in complex with the T…	Mitogen-activated protein kinase 10; Member of MAP Kinase; Belongs to the protein kinase superfamily. CMGC Ser/Thr protein kinase family. MAP kinase subfamily	0.8
VIP1	MPK3	VIRE2-interacting protein 1; Transcription activator that binds specifically to the VIP1 response elements (VREs) DNA sequence 5'-ACNGCT-3' found in some stress genes (e.g. TRX8 and MYB44), when phosphorylated/activated by MPK3. Required for Agrobacterium VirE2 nuclear import and tumorigenicity. Promotes transient expression of T-DNA in early stages by interacting with VirE2 in complex with the T…	Mitogen-activated protein kinase 3; Involved in oxidative stress-mediated signaling cascade (such as ozone). Involved in the innate immune MAP kinase signaling cascade (MEKK1, MKK4/MKK5 and MPK3/MPK6) downstream of bacterial flagellin receptor FLS2. May be involved in hypersensitive response (HR)-mediated signaling cascade by modulating LIP5 phosphorylation and subsequent multivesicular bodies (M…	0.96
VIP1	MPK6	VIRE2-interacting protein 1; Transcription activator that binds specifically to the VIP1 response elements (VREs) DNA sequence 5'-ACNGCT-3' found in some stress genes (e.g. TRX8 and MYB44), when phosphorylated/activated by MPK3. Required for Agrobacterium VirE2 nuclear import and tumorigenicity. Promotes transient expression of T-DNA in early stages by interacting with VirE2 in complex with the T…	Mitogen-activated protein kinase 6; Involved in oxidative stress-mediated signaling cascade (such as ozone). Involved in the innate immune MAP kinase signaling cascade (MEKK1, MKK4/MKK5 and MPK3/MPK6) downstream of bacterial flagellin receptor FLS2. May be involved in hypersensitive response (HR)-mediated signaling cascade by modulating LIP5 phosphorylation and subsequent multivesicular bodies (M…	0.88
VIP1	PBRP	VIRE2-interacting protein 1; Transcription activator that binds specifically to the VIP1 response elements (VREs) DNA sequence 5'-ACNGCT-3' found in some stress genes (e.g. TRX8 and MYB44), when phosphorylated/activated by MPK3. Required for Agrobacterium VirE2 nuclear import and tumorigenicity. Promotes transient expression of T-DNA in early stages by interacting with VirE2 in complex with the T…	Transcription initiation factor tfiib; Plant-specific TFIIB-related protein that may be involved in an intracellular signaling pathway between plastids and the nucleus . May act as general transcription factor (GTF) of RNA polymerase I-dependent transcription and rRNA synthesis. Forms a ternary complex with TBP2 and the rDNA promoter region	0.807
VIP1	PP2-B14	VIRE2-interacting protein 1; Transcription activator that binds specifically to the VIP1 response elements (VREs) DNA sequence 5'-ACNGCT-3' found in some stress genes (e.g. TRX8 and MYB44), when phosphorylated/activated by MPK3. Required for Agrobacterium VirE2 nuclear import and tumorigenicity. Promotes transient expression of T-DNA in early stages by interacting with VirE2 in complex with the T…	VIP1-binding F-box protein; Phloem protein 2-B14; Component of SCF(VBF) E3 ubiquitin ligase complexes, which mediate the ubiquitination and subsequent proteasomal degradation of target proteins such as VIP1 and Agrobacterium virE2, after their implication in T-DNA translocation to the host nucleus (can functionally replace Agrobacterium VirF). Required during Agrobacterium-induced tumor formation	0.954
VIP1	SUE4	VIRE2-interacting protein 1; Transcription activator that binds specifically to the VIP1 response elements (VREs) DNA sequence 5'-ACNGCT-3' found in some stress genes (e.g. TRX8 and MYB44), when phosphorylated/activated by MPK3. Required for Agrobacterium VirE2 nuclear import and tumorigenicity. Promotes transient expression of T-DNA in early stages by interacting with VirE2 in complex with the T…	Alpha/beta hydrolase related protein; A gain-of-function mutant of SUE4 exhibited improved low sulphur tolerance	0.721
Analysis of SrbZIP45 protein interaction network
node1	node2	node1 annotation	node2 annotation	score
BZO2H3	AKINBETA1	Arabidopsis thaliana basic leucine zipper 63; bZIP transcription factor family protein; bZIP protein BZO2H3 mRNA, partial cds	5'-AMP-activated protein kinase beta-2 subunit protein; Encodes AKINbeta1, a subunit of the SnRK1 kinase (Sucrose non-fermenting-1-related protein kinase). Involved in regulation of nitrogen and sugar metabolism	0.877
BZO2H3	AT1G43860	Arabidopsis thaliana basic leucine zipper 63; bZIP transcription factor family protein; bZIP protein BZO2H3 mRNA, partial cds	Sequence-specific DNA binding transcription factors; Contains the following InterPro domains: Ribosome maturation protein SBDS, C-terminal (InterPro:IPR018978), Ribosome maturation protein SBDS (InterPro:IPR002140), Ribosome maturation protein SBDS, N-terminal (InterPro:IPR019783), Ribosome maturation protein SBDS, conserved site (InterPro:IPR018023); Has 1053 Blast hits to 1042 proteins in 349 s…	0.715
BZO2H3	AT3G15450	Arabidopsis thaliana basic leucine zipper 63; bZIP transcription factor family protein; bZIP protein BZO2H3 mRNA, partial cds	Aluminium induced protein with YGL and LRDR motifs; Its function is described as molecular_function unknown; Expressed in 25 plant structures; Expressed during 13 growth stages; BEST Arabidopsis thaliana protein match is: Aluminium induced protein with YGL and LRDR motifs (TAIR:AT4G27450.1); Has 430 Blast hits to 430 proteins in 86 species: Archae - 0; Bacteria - 40; Metazoa - 2; Fungi - 2; Plant…	0.741
BZO2H3	AT5G22920	Arabidopsis thaliana basic leucine zipper 63; bZIP transcription factor family protein; bZIP protein BZO2H3 mRNA, partial cds	Ring finger and chy zinc finger domain-containing protein 1; Possesses E3 ubiquitin-protein ligase activity in vitro. Mediates mainly 'Lys-48'-linked polyubiquitination. Promotes abscisic acid (ABA)-induced stomatal closure, reactive oxygen species (ROS) production and drought tolerance . Involved in the regulation of stomatal aperture	0.902
BZO2H3	BZIP53	Arabidopsis thaliana basic leucine zipper 63; bZIP transcription factor family protein; bZIP protein BZO2H3 mRNA, partial cds	Basic region/leucine zipper motif 53; Transcription activator that binds DNA to the C-box-like motif (5'-TGCTGACGTCA-3'), ABRE elements, G-box-like motif (5'- CCACGTGGCC-3'), DOF (5'-AAAG-3'), I-box (5'-GATAA-3'), BS1 (5'-AGCGGG- 3'), MY3 (5'-CGACG-3'), 5'-CAGTGCGC-3' and 5'-ACTCAT-3' sequence in target gene promoters DNA-binding and subsequent transcription activation is triggered by heterodimer…	0.952
BZO2H3	DIN10	Arabidopsis thaliana basic leucine zipper 63; bZIP transcription factor family protein; bZIP protein BZO2H3 mRNA, partial cds	Probable galactinol--sucrose galactosyltransferase 6; Encodes a member of glycosyl hydrolase family 36. Expression is induced within 3 hours of dark treatment, in senescing leaves and treatment with exogenous photosynthesis inhibitor. Induction of gene expression was suppressed in excised leaves supplied with sugar. The authors suggest that the gene's expression pattern is responding to the level…	0.812
BZO2H3	FZF	Arabidopsis thaliana basic leucine zipper 63; bZIP transcription factor family protein; bZIP protein BZO2H3 mRNA, partial cds	Zinc finger protein 622; Pre-60S-associated factor involved in the cytoplasmic maturation of the 60S subunit. Involved in the dissociation and recycling of other late pre-60S factors before newly synthesized large ribosomal subunits enter translation (By similarity). Can complement the growth defect of a yeast mutant lacking REI1 . Required for leaf growth under cold temperature conditions	0.728
BZO2H3	LOS4	Arabidopsis thaliana basic leucine zipper 63; bZIP transcription factor family protein; bZIP protein BZO2H3 mRNA, partial cds	P-loop containing nucleoside triphosphate hydrolases superfamily protein; Encodes a putative DEAD-Box RNA Helicase and has RNA-dependent ATPase activity. Mutant is Sensitive to chilling stress and heat stress. Germination of the mutant is inhibited by ABA. LOS4 may be involved in temperature sensing. Is enriched in the nuclear envelope and also located in the cytoplasm. LOS4 is involved in export…	0.786
BZO2H3	bZIP1	Arabidopsis thaliana basic leucine zipper 63; bZIP transcription factor family protein; bZIP protein BZO2H3 mRNA, partial cds	Basic leucine zipper 1; Transcription factor that binds to the C-box-like motif (5'-TGCTGACGTCA-3') and G-box-like motif (5'-CCACGTGGCC-3'), ABRE elements, of gene promoters involved in sugar signaling. Activated by low energy stress both at transcriptional and post- transcriptional mechanisms. Promotes dark-induced senescence and participates in the transcriptional reprogramming of amino acid me…	0.973
Analysis of SrbZIP60 protein interaction network
node1	node2	node1 annotation	node2 annotation	score
GBF4	AT5G42910	G-box binding factor 4; Binds to the G-box motif (5'-CCACGTGG-3') of the rbcS-1A gene promoter. G-box and G-box-like motifs are cis-acting elements defined in promoters of certain plant genes which are regulated by such diverse stimuli as light-induction or hormone control; Belongs to the bZIP family	Basic-leucine zipper (bZIP) transcription factor family protein; Could participate in abscisic acid-regulated gene expression; Belongs to the bZIP family. ABI5 subfamily	0.725
GBF4	GBF3	G-box binding factor 4; Binds to the G-box motif (5'-CCACGTGG-3') of the rbcS-1A gene promoter. G-box and G-box-like motifs are cis-acting elements defined in promoters of certain plant genes which are regulated by such diverse stimuli as light-induction or hormone control; Belongs to the bZIP family	Plant g-box-binding factor; Encodes a bZIP G-box binding protein whose expression is induced by ABA. It has been shown to bind to Adh that contains the G-box and is induced by cold and water deprivation. GBF3 has been shown to be expressed mostly in the root and dark-grown leaves. GBF3 can act as homodimers and as heterodimers with GFB1, GBF2 and GBF4. In addition, GBF3s DNA binding activity is e…	0.68
GBF4	OST1	G-box binding factor 4; Binds to the G-box motif (5'-CCACGTGG-3') of the rbcS-1A gene promoter. G-box and G-box-like motifs are cis-acting elements defined in promoters of certain plant genes which are regulated by such diverse stimuli as light-induction or hormone control; Belongs to the bZIP family	Serine/threonine-protein kinase SRK2E; Activator of the abscisic acid (ABA) signaling pathway that regulates numerous ABA responses, such as stomata closure in response to drought, plant pathogens, or decreases in atmospheric relative humidity (RH). Involved in the resistance to drought by avoiding water loss. Required for the stomata closure mediated by pathogen-associated molecular pattern (PAM…	0.655
GBF4	SNRK2-8	G-box binding factor 4; Binds to the G-box motif (5'-CCACGTGG-3') of the rbcS-1A gene promoter. G-box and G-box-like motifs are cis-acting elements defined in promoters of certain plant genes which are regulated by such diverse stimuli as light-induction or hormone control; Belongs to the bZIP family	Serine/threonine-protein kinase SRK2C; Involved in gene regulation and confers tolerance to drought and osmotic stress	0.614
GBF4	SNRK2.10	G-box binding factor 4; Binds to the G-box motif (5'-CCACGTGG-3') of the rbcS-1A gene promoter. G-box and G-box-like motifs are cis-acting elements defined in promoters of certain plant genes which are regulated by such diverse stimuli as light-induction or hormone control; Belongs to the bZIP family	Sucrose nonfermenting 1-related protein kinase 2-10; Serine/threonine-protein kinase SRK2B; Encodes a member of SNF1-related protein kinases (SnRK2) whose activity is activated by ionic (salt) and non-ionic (mannitol) osmotic stress	0.614
GBF4	SNRK2.2	G-box binding factor 4; Binds to the G-box motif (5'-CCACGTGG-3') of the rbcS-1A gene promoter. G-box and G-box-like motifs are cis-acting elements defined in promoters of certain plant genes which are regulated by such diverse stimuli as light-induction or hormone control; Belongs to the bZIP family	Serine/threonine-protein kinase SRK2D; Together with SRK2I, key component and activator of the abscisic acid (ABA) signaling pathway that regulates numerous ABA responses, such as seed germination, Pro accumulation, root growth inhibition, dormancy and seedling growth, and, to a lesser extent, stomatal closure	0.615
GBF4	SNRK2.3	G-box binding factor 4; Binds to the G-box motif (5'-CCACGTGG-3') of the rbcS-1A gene promoter. G-box and G-box-like motifs are cis-acting elements defined in promoters of certain plant genes which are regulated by such diverse stimuli as light-induction or hormone control; Belongs to the bZIP family	Sucrose nonfermenting 1(SNF1)-related protein kinase 2.3; Together with SRK2D, key component and activator of the abscisic acid (ABA) signaling pathway that regulates numerous ABA responses, such as seed germination, Pro accumulation, root growth inhibition, dormancy and seedling growth, and, to a lesser extent, stomatal closure; Belongs to the protein kinase superfamily. Ser/Thr protein kinase f…	0.615
GBF4	SNRK2.4	G-box binding factor 4; Binds to the G-box motif (5'-CCACGTGG-3') of the rbcS-1A gene promoter. G-box and G-box-like motifs are cis-acting elements defined in promoters of certain plant genes which are regulated by such diverse stimuli as light-induction or hormone control; Belongs to the bZIP family	Sucrose nonfermenting 1-related protein kinase 2-4; Serine/threonine-protein kinase SRK2A; Encodes a plant protein kinase similar to the calcium/calmodulin-dependent protein kinase subfamily and the SNF1 kinase subfamily (SnRK2) whose activity is activated by ionic (salt) and non-ionic (mannitol) osmotic stress. Kinase activity of its homolog in tobacco is induced by hyperosmotic condition within…	0.614
GBF4	VIP1	G-box binding factor 4; Binds to the G-box motif (5'-CCACGTGG-3') of the rbcS-1A gene promoter. G-box and G-box-like motifs are cis-acting elements defined in promoters of certain plant genes which are regulated by such diverse stimuli as light-induction or hormone control; Belongs to the bZIP family	VIRE2-interacting protein 1; Transcription activator that binds specifically to the VIP1 response elements (VREs) DNA sequence 5'-ACNGCT-3' found in some stress genes (e.g. TRX8 and MYB44), when phosphorylated/activated by MPK3. Required for Agrobacterium VirE2 nuclear import and tumorigenicity. Promotes transient expression of T-DNA in early stages by interacting with VirE2 in complex with the T…	0.722
GBF4	bZIP43	G-box binding factor 4; Binds to the G-box motif (5'-CCACGTGG-3') of the rbcS-1A gene promoter. G-box and G-box-like motifs are cis-acting elements defined in promoters of certain plant genes which are regulated by such diverse stimuli as light-induction or hormone control; Belongs to the bZIP family	Basic leucine-zipper 43; Probable transcription factor involved in somatic embryogenesis. Acts as positive regulator of BHLH109	0.619
Analysis of SrbZIP9 protein interaction network
node1	node2	node1 annotation	node2 annotation	score
AHBP-1B	AT2G47880	Tgacg sequence-specific binding protein 2; bZIP transcription factor family protein; Transcriptional activator that binds specifically to the DNA sequence 5'-TGACG-3'. Recognizes ocs elements like the as-1 motif of the cauliflower mosaic virus 35S promoter. Binding to the as-1-like cis elements mediate auxin- and salicylic acid-inducible transcription. Required to induce the systemic acquired res…	Glutaredoxin family protein; Has a glutathione-disulfide oxidoreductase activity in the presence of NADPH and glutathione reductase. Reduces low molecular weight disulfides and proteins (By similarity)	0.867
AHBP-1B	BOP1	Tgacg sequence-specific binding protein 2; bZIP transcription factor family protein; Transcriptional activator that binds specifically to the DNA sequence 5'-TGACG-3'. Recognizes ocs elements like the as-1 motif of the cauliflower mosaic virus 35S promoter. Binding to the as-1-like cis elements mediate auxin- and salicylic acid-inducible transcription. Required to induce the systemic acquired res…	Ankyrin repeat family protein / BTB/POZ domain-containing protein; May act as a substrate-specific adapter of an E3 ubiquitin-protein ligase complex (CUL3-RBX1-BTB) which mediates the ubiquitination and subsequent proteasomal degradation of target proteins (By similarity). Acts redundantly with BOP2. BOP1/2 promote leaf and floral meristem fate and determinacy in a pathway targeting AP1 and AGL24…	0.905
AHBP-1B	GRX480	Tgacg sequence-specific binding protein 2; bZIP transcription factor family protein; Transcriptional activator that binds specifically to the DNA sequence 5'-TGACG-3'. Recognizes ocs elements like the as-1 motif of the cauliflower mosaic virus 35S promoter. Binding to the as-1-like cis elements mediate auxin- and salicylic acid-inducible transcription. Required to induce the systemic acquired res…	Thioredoxin superfamily protein; Encodes GRX480, a member of the glutaredoxin family that regulates protein redox state. GRX480 interacts with TGA factors and suppresses JA-responsive PDF1.2 transcription. GRX480 transcription is SA-inducible and requires NPR1. Maybe involved in SA/JA cross-talk	0.991
AHBP-1B	NIMIN1	Tgacg sequence-specific binding protein 2; bZIP transcription factor family protein; Transcriptional activator that binds specifically to the DNA sequence 5'-TGACG-3'. Recognizes ocs elements like the as-1 motif of the cauliflower mosaic virus 35S promoter. Binding to the as-1-like cis elements mediate auxin- and salicylic acid-inducible transcription. Required to induce the systemic acquired res…	Protein NIM1-INTERACTING 1; NIMIN1 modulates PR gene expression according the following model: NPR1 forms a ternary complex with NIMIN1 and TGA factors upon SAR induction that binds to a positive regulatory cis-element of the PR-1 promoter, termed LS7. This leads to PR-1 gene induction. NIMIN1 decreases transcriptional activation, possibly through its EAR motif, which results in fine-tuning of PR…	0.877
AHBP-1B	NPR1	Tgacg sequence-specific binding protein 2; bZIP transcription factor family protein; Transcriptional activator that binds specifically to the DNA sequence 5'-TGACG-3'. Recognizes ocs elements like the as-1 motif of the cauliflower mosaic virus 35S promoter. Binding to the as-1-like cis elements mediate auxin- and salicylic acid-inducible transcription. Required to induce the systemic acquired res…	Arabidopsis nonexpresser of pr genes 1; Regulatory protein (NPR1); May act as a substrate-specific adapter of an E3 ubiquitin-protein ligase complex (CUL3-RBX1-BTB) which mediates the ubiquitination and subsequent proteasomal degradation of target proteins (By similarity). Key positive regulator of the SA- dependent signaling pathway that negatively regulates JA-dependent signaling pathway. Media…	0.999
AHBP-1B	NPR3	Tgacg sequence-specific binding protein 2; bZIP transcription factor family protein; Transcriptional activator that binds specifically to the DNA sequence 5'-TGACG-3'. Recognizes ocs elements like the as-1 motif of the cauliflower mosaic virus 35S promoter. Binding to the as-1-like cis elements mediate auxin- and salicylic acid-inducible transcription. Required to induce the systemic acquired res…	Regulatory protein npr1; Regulatory protein NPR3; May act as a substrate-specific adapter of an E3 ubiquitin-protein ligase complex (CUL3-RBX1-BTB) which mediates the ubiquitination and subsequent proteasomal degradation of target proteins (By similarity). Involved in the regulation of basal defense responses against pathogens	0.996
AHBP-1B	NPR4	Tgacg sequence-specific binding protein 2; bZIP transcription factor family protein; Transcriptional activator that binds specifically to the DNA sequence 5'-TGACG-3'. Recognizes ocs elements like the as-1 motif of the cauliflower mosaic virus 35S promoter. Binding to the as-1-like cis elements mediate auxin- and salicylic acid-inducible transcription. Required to induce the systemic acquired res…	Regulatory protein NPR4; Encodes a ankyrin repeat BTB/POZ domain-containing protein with 36% sequence identity with NPR1. Mutants are more susceptible to the bacterial pathogen Pseudomonas syringe pv. tomato DC3000 and to the fungal pathogen Erysiphe cichoracearum, but do not differ markedly from wild type in interaction with virulent and avirulent strains of the oomycete Peronospora parasitica. …	0.994
AHBP-1B	ROXY1	Tgacg sequence-specific binding protein 2; bZIP transcription factor family protein; Transcriptional activator that binds specifically to the DNA sequence 5'-TGACG-3'. Recognizes ocs elements like the as-1 motif of the cauliflower mosaic virus 35S promoter. Binding to the as-1-like cis elements mediate auxin- and salicylic acid-inducible transcription. Required to induce the systemic acquired res…	Thioredoxin superfamily protein; Has a glutathione-disulfide oxidoreductase activity in the presence of NADPH and glutathione reductase. Reduces low molecular weight disulfides and proteins (By similarity). Involved in flower development as a regulator of petal primorida initiation and further petal morphogenesis. May mediate post-translational modifications of target proteins required for normal…	0.99
AHBP-1B	ROXY2	Tgacg sequence-specific binding protein 2; bZIP transcription factor family protein; Transcriptional activator that binds specifically to the DNA sequence 5'-TGACG-3'. Recognizes ocs elements like the as-1 motif of the cauliflower mosaic virus 35S promoter. Binding to the as-1-like cis elements mediate auxin- and salicylic acid-inducible transcription. Required to induce the systemic acquired res…	Thioredoxin superfamily protein; Has a glutathione-disulfide oxidoreductase activity in the presence of NADPH and glutathione reductase. Reduces low molecular weight disulfides and proteins (By similarity). Involved in flower development; Belongs to the glutaredoxin family. CC-type subfamily	0.898

## Sheet: S10
Statistical analysis of gene expression after SA treatment
multiple comparisons test	Mean Diff.	95.00% CI of diff.	Significant?	Summary	Adjusted P Value
SrbZIP54
0h vs. 1h	-0.9453	-2.126 to 0.2358	No	ns	0.0779
0h vs. 3h	-0.1607	-2.523 to 2.202	No	ns	>0.9999
0h vs. 6h	-7.907	-10.27 to -5.545	Yes	**	0.0045
0h vs. 12h	0.03071	-1.150 to 1.212	No	ns	>0.9999
0h vs. 24h	0.6996	-0.7177 to 2.117	No	ns	0.203
0h vs. 48h	0.6428	-0.5384 to 1.824	No	ns	0.1674
SrbZIP32
0h vs. 1h	-0.2527	-1.434 to 0.9284	No	ns	>0.9999
0h vs. 3h	-5.869	-11.77 to 0.03699	No	ns	0.0506
0h vs. 6h	-6.754	-7.935 to -5.573	Yes	**	0.0015
0h vs. 12h	-2.095	-4.457 to 0.2671	No	ns	0.0635
0h vs. 24h	0.2316	-0.9495 to 1.413	No	ns	>0.9999
0h vs. 48h	0.678	-0.5031 to 1.859	No	ns	0.1506
SrbZIP45
0h vs. 1h	0.4623	-1.900 to 2.824	No	ns	>0.9999
0h vs. 3h	0.7839	-0.5801 to 2.148	No	ns	0.1503
0h vs. 6h	-0.1447	-0.4991 to 0.2096	No	ns	0.2945
0h vs. 12h	0.4156	-0.05683 to 0.8881	No	ns	0.0645
0h vs. 24h	0.5796	-0.01100 to 1.170	No	ns	0.0519
0h vs. 48h	0.1503	-0.3221 to 0.6228	No	ns	0.4788
SrbZIP10
0h vs. 1h	0.4257	-0.7555 to 1.607	No	ns	0.376
0h vs. 3h	-0.434	-1.615 to 0.7471	No	ns	0.3621
0h vs. 6h	-0.815	-1.996 to 0.3661	No	ns	0.1046
0h vs. 12h	-0.6702	-0.7883 to -0.5521	Yes	**	0.0016
0h vs. 24h	0.5556	-1.807 to 2.918	No	ns	0.8523
0h vs. 48h	0.1764	-1.005 to 1.358	No	ns	>0.9999
SrbZIP30
0h vs. 1h	0.5383		Yes	****	<0.0001
0h vs. 3h	0.6836	0.5655 to 0.8017	Yes	**	0.0015
0h vs. 6h	-0.1408	-2.503 to 2.221	No	ns	>0.9999
0h vs. 12h	0.3334	-0.8478 to 1.514	No	ns	0.6029
0h vs. 24h	0.5571	-1.805 to 2.919	No	ns	0.8479
0h vs. 48h	0.7509	-1.611 to 3.113	No	ns	0.4797
SrbZIP19
0h vs. 1h	0.8401	-0.3410 to 2.021	No	ns	0.0985
0h vs. 3h	0.9107	0.5564 to 1.265	Yes	**	0.0076
0h vs. 6h	0.6327	-0.5484 to 1.814	No	ns	0.1727
0h vs. 12h	0.7635	-0.4176 to 1.945	No	ns	0.1191
0h vs. 24h	0.9294	0.6932 to 1.166	Yes	**	0.0032
0h vs. 48h	0.5399	-1.822 to 2.902	No	ns	0.8993
SrbZIP100
0h vs. 1h	-20.26	-32.07 to -8.448	Yes	*	0.017
0h vs. 3h	-20.73	-36.09 to -5.378	Yes	*	0.0275
0h vs. 6h	-18.51	-30.32 to -6.703	Yes	*	0.0204
0h vs. 12h	-16.01	-27.82 to -4.202	Yes	*	0.0272
0h vs. 24h	-10.21	-16.12 to -4.309	Yes	*	0.0168
0h vs. 48h	-9.232	-19.86 to 1.398	No	ns	0.0662
SrbZIP21
0h vs. 1h	-0.4641	-2.826 to 1.898	No	ns	>0.9999
0h vs. 3h	-1.685	-2.866 to -0.5040	Yes	*	0.0246
0h vs. 6h	-0.06437	-2.427 to 2.298	No	ns	>0.9999
0h vs. 12h	-0.1173	-1.298 to 1.064	No	ns	>0.9999
0h vs. 24h	0.8822	0.6459 to 1.118	Yes	**	0.0036
0h vs. 48h	-7.815	-12.54 to -3.091	Yes	*	0.0183
SrbZIP104
0h vs. 1h	-0.815	-1.996 to 0.3661	No	ns	0.1046
0h vs. 3h	-1.151	-2.332 to 0.03011	No	ns	0.0526
0h vs. 6h	-1.868	-3.049 to -0.6868	Yes	*	0.02
0h vs. 12h	0.1294	-1.052 to 1.311	No	ns	>0.9999
0h vs. 24h	0.8298	0.7117 to 0.9479	Yes	**	0.001
0h vs. 48h	-4.979	-7.342 to -2.617	Yes	*	0.0113
SrbZIP60
0h vs. 1h	-4.716	-7.078 to -2.354	Yes	*	0.0126
0h vs. 3h	-0.1173	-2.479 to 2.245	No	ns	>0.9999
0h vs. 6h	-0.4641	-1.645 to 0.7170	No	ns	0.3177
0h vs. 12h	0.3649	-1.997 to 2.727	No	ns	>0.9999
0h vs. 24h	0.7412	0.5050 to 0.9774	Yes	**	0.0051
0h vs. 48h	-11.04	-20.49 to -1.593	Yes	*	0.0366
SrbZIP93
0h vs. 1h	-1.949	-5.492 to 1.595	No	ns	0.164
0h vs. 3h	-1.479	-2.661 to -0.2983	Yes	*	0.0319
0h vs. 6h	-0.1567	-3.700 to 3.387	No	ns	>0.9999
0h vs. 12h	-1.713	-4.075 to 0.6490	No	ns	0.0948
0h vs. 24h	0.8482	0.6120 to 1.084	Yes	**	0.0039
0h vs. 48h	-0.04972	-1.231 to 1.131	No	ns	>0.9999
SrbZIP63
0h vs. 1h	-6.235	-9.778 to -2.692	Yes	*	0.0162
0h vs. 3h	-0.07549	-3.619 to 3.468	No	ns	>0.9999
0h vs. 6h	-1.354	-2.535 to -0.1727	Yes	*	0.0381
0h vs. 12h	-0.129	-1.310 to 1.052	No	ns	>0.9999
0h vs. 24h	-0.2614	-2.624 to 2.101	No	ns	>0.9999
0h vs. 48h	-2.643	-5.005 to -0.2805	Yes	*	0.04
SrbZIP70
0h vs. 1h	-1.085	-6.990 to 4.821	No	ns	>0.9999
0h vs. 3h	0.7302	-0.4509 to 1.911	No	ns	0.1301
0h vs. 6h	0.4965	0.1422 to 0.8509	Yes	*	0.0255
0h vs. 12h	0.3287	-0.8524 to 1.510	No	ns	0.6193
0h vs. 24h	0.8461	0.2556 to 1.437	Yes	*	0.0244
0h vs. 48h	0.01034	-1.171 to 1.191	No	ns	>0.9999
SrbZIP9
0h vs. 1h	-5.589	-8.305 to -2.872	Yes	*	0.0118
0h vs. 3h	-0.1173	-4.842 to 4.607	No	ns	>0.9999
0h vs. 6h	-0.521	-9.970 to 8.928	No	ns	>0.9999
0h vs. 12h	0.02058	-2.342 to 2.383	No	ns	>0.9999
0h vs. 24h	0.8292	0.3568 to 1.302	Yes	*	0.0163
0h vs. 48h	-0.4241	-2.786 to 1.938	No	ns	>0.9999
SrbZIP102
0h vs. 1h	-3.823	-6.185 to -1.461	Yes	*	0.0191
0h vs. 3h	-0.7839	-1.965 to 0.3972	No	ns	0.113
0h vs. 6h	-0.434	-2.796 to 1.928	No	ns	>0.9999
0h vs. 12h	-1.007	-3.369 to 1.355	No	ns	0.2708
0h vs. 24h	0.07662	-0.2777 to 0.4309	No	ns	0.9974
0h vs. 48h	-0.6644	-1.845 to 0.5167	No	ns	0.1568
Mixed-effects analysis results
Fixed Mixed-effects model (type III)	P value	P value summary	Statistically significant (P < 0.05)?	F （DFn，DFd）	Geisser-Greenhouse's epsilon
Time(Row)	<0.0001	****	Yes	F (2.589, 77.66) = 1064	0.4314
genes upon SA Treatment(column)	<0.0001	****	Yes	F (14, 30) = 832.9
Time:× Treatment(column)	<0.0001	****	Yes	F (84, 180) = 380.4
Random effects	SD	Variance
Treatment group （matched set）	0.185	0.03421
Residual	0.2378	0.05656
Was the matching effective?
Chi-square,df	49.68, 1
P value	<0.0001
P value summary	****
Is there significant matching (P < 0.05)?	Yes
Statistical analysis of gene expression after MeJA treatment
SrbZIP54
0h vs. 1h	-1.042	-3.404 to 1.320	No	ns	0.2532
0h vs. 3h	-1.898	-10.17 to 6.370	No	ns	0.892
0h vs. 6h	-17.32	-23.22 to -11.41	Yes	**	0.0058
0h vs. 12h	-1.346	-3.708 to 1.017	No	ns	0.1529
0h vs. 24h	0.3425	-0.8386 to 1.524	No	ns	0.5723
0h vs. 48h	-1.713	-4.075 to 0.6490	No	ns	0.0948
SrbZIP100
0h vs. 1h	-4.637	-6.999 to -2.275	Yes	*	0.013
0h vs. 3h	-1.488	-2.669 to -0.3069	Yes	*	0.0315
0h vs. 6h	-28.65	-40.46 to -16.84	Yes	**	0.0085
0h vs. 12h	-2.519	-3.700 to -1.337	Yes	*	0.011
0h vs. 24h	-1.488	-3.850 to 0.8742	No	ns	0.1253
0h vs. 48h	-16.27	-17.45 to -15.09	Yes	***	0.0003
SrbZIP32
0h vs. 1h	-1.54	-3.903 to 0.8219	No	ns	0.117
0h vs. 3h	-2.272	-3.453 to -1.091	Yes	*	0.0136
0h vs. 6h	-0.3519	-2.714 to 2.010	No	ns	>0.9999
0h vs. 12h	-1.576	-3.938 to 0.7864	No	ns	0.1119
0h vs. 24h	0.5995	-0.5816 to 1.781	No	ns	0.1921
0h vs. 48h	-0.3803	-2.743 to 1.982	No	ns	>0.9999
SrbZIP70
0h vs. 1h	-28.24	-40.05 to -16.43	Yes	**	0.0088
0h vs. 3h	-8.415	-9.596 to -7.234	Yes	***	0.001
0h vs. 6h	-55.3	-56.48 to -54.12	Yes	****	<0.0001
0h vs. 12h	-5.916	-6.389 to -5.444	Yes	***	0.0003
0h vs. 24h	-9.928	-11.11 to -8.747	Yes	***	0.0007
0h vs. 48h	-22.18	-26.91 to -17.46	Yes	**	0.0023
SrbZIP60
0h vs. 1h	-10.63	-15.36 to -5.907	Yes	**	0.0099
0h vs. 3h	-9.703	-10.88 to -8.522	Yes	***	0.0007
0h vs. 6h	-0.2184	-0.4546 to 0.01781	No	ns	0.0585
0h vs. 12h	-0.181	-1.362 to 1.000	No	ns	>0.9999
0h vs. 24h	-11.95	-14.31 to -9.589	Yes	**	0.002
0h vs. 48h	-12.36	-14.72 to -9.999	Yes	**	0.0018
SrbZIP21
0h vs. 1h	-0.7593	-1.940 to 0.4218	No	ns	0.1204
0h vs. 3h	0.5017	-0.6794 to 1.683	No	ns	0.2727
0h vs. 6h	-2.446	-4.808 to -0.08398	Yes	*	0.0466
0h vs. 12h	-1.37	-1.606 to -1.134	Yes	**	0.0015
0h vs. 24h	-1.121	-3.484 to 1.241	No	ns	0.2192
0h vs. 48h	0.4196	-1.943 to 2.782	No	ns	>0.9999
SrbZIP104
0h vs. 1h	-3.891	-7.434 to -0.3473	Yes	*	0.0415
0h vs. 3h	0.4566	-0.7245 to 1.638	No	ns	0.3279
0h vs. 6h	-0.8404	-2.021 to 0.3407	No	ns	0.0984
0h vs. 12h	-1.761	-3.583 to 0.06166	No	ns	0.0535
0h vs. 24h	-1.732	-2.913 to -0.5510	Yes	*	0.0233
0h vs. 48h	-8.747	-13.47 to -4.023	Yes	*	0.0146
SrbZIP63
0h vs. 1h	-9.021	-20.83 to 2.790	No	ns	0.0855
0h vs. 3h	-3.332	-8.056 to 1.393	No	ns	0.1002
0h vs. 6h	-24.63	-25.82 to -23.45	Yes	***	0.0001
0h vs. 12h	-8.849	-9.203 to -8.495	Yes	****	<0.0001
0h vs. 24h	-13.77	-14.96 to -12.59	Yes	***	0.0004
0h vs. 48h	-55.3	-63.57 to -47.03	Yes	**	0.0011
SrbZIP9
0h vs. 1h	-43.02	-54.83 to -31.21	Yes	**	0.0038
0h vs. 3h	-30.77	-36.67 to -24.86	Yes	**	0.0018
0h vs. 6h	-47.34	-54.42 to -40.25	Yes	**	0.0011
0h vs. 12h	-22.34	-23.53 to -21.16	Yes	***	0.0001
0h vs. 24h	-17.57	-19.93 to -15.21	Yes	***	0.0009
0h vs. 48h	-3.438	-6.155 to -0.7217	Yes	*	0.0313
SrbZIP93
0h vs. 1h	-8.383	-10.74 to -6.020	Yes	**	0.004
0h vs. 3h	-1.723	-9.990 to 6.545	No	ns	>0.9999
0h vs. 6h	-1.078	-2.259 to 0.1034	No	ns	0.06
0h vs. 12h	-1.362	-3.724 to 1.000	No	ns	0.1493
0h vs. 24h	-4.716	-7.078 to -2.354	Yes	*	0.0126
0h vs. 48h	-18.49	-26.76 to -10.23	Yes	*	0.01
SrbZIP45
0h vs. 1h	-16.33	-25.78 to -6.879	Yes	*	0.0168
0h vs. 3h	-0.5856	-1.767 to 0.5955	No	ns	0.2012
0h vs. 6h	-0.3241	-2.686 to 2.038	No	ns	>0.9999
0h vs. 12h	-5.964	-7.146 to -4.783	Yes	**	0.002
0h vs. 24h	-2.771	-5.133 to -0.4089	Yes	*	0.0364
0h vs. 48h	-4.187	-4.778 to -3.597	Yes	***	0.001
SrbZIP10
0h vs. 1h	-2.272	-3.453 to -1.091	Yes	*	0.0136
0h vs. 3h	-0.4489	-1.630 to 0.7322	No	ns	0.3389
0h vs. 6h	-2.149	-9.236 to 4.937	No	ns	0.5252
0h vs. 12h	-6.945	-8.126 to -5.764	Yes	**	0.0015
0h vs. 24h	-2.375	-3.556 to -1.194	Yes	*	0.0124
0h vs. 48h	-3.516	-7.059 to 0.02745	No	ns	0.0508
SrbZIP30
0h vs. 1h	-2.387	-3.568 to -1.206	Yes	*	0.0123
0h vs. 3h	-0.1212	-1.302 to 1.060	No	ns	>0.9999
0h vs. 6h	-0.4079	-7.495 to 6.679	No	ns	>0.9999
0h vs. 12h	-1.523	-3.885 to 0.8394	No	ns	0.1197
0h vs. 24h	-6.21	-6.446 to -5.974	Yes	****	<0.0001
0h vs. 48h	-2	-3.181 to -0.8190	Yes	*	0.0175
SrbZIP19
0h vs. 1h	-14.19	-16.55 to -11.83	Yes	**	0.0014
0h vs. 3h	-0.7654	-0.9857 to -0.5451	Yes	**	0.0042
0h vs. 6h	-2.317	-3.262 to -1.372	Yes	**	0.0083
0h vs. 12h	-3.213	-10.30 to 3.873	No	ns	0.2399
0h vs. 24h	-7.574	-17.02 to 1.875	No	ns	0.0777
0h vs. 48h	-5.277	-8.820 to -1.733	Yes	*	0.0226
SrbZIP102
0h vs. 1h	-3.141	-7.865 to 1.583	No	ns	0.1126
0h vs. 3h	-0.08298	-1.264 to 1.098	No	ns	>0.9999
0h vs. 6h	-2.399	-3.462 to -1.336	Yes	**	0.0098
0h vs. 12h	-4.352	-5.533 to -3.171	Yes	**	0.0037
0h vs. 24h	-2.63	-3.811 to -1.449	Yes	*	0.0101
0h vs. 48h	-2.215	-2.688 to -1.743	Yes	**	0.0023
Mixed-effects analysis results
Fixed Mixed-effects model (type III)	P value	P value summary	Statistically significant (P < 0.05)?	F （DFn，DFd）	Geisser-Greenhouse's epsilon
Time(Row)	<0.0001	****	Yes	F (3.497, 104.9) = 9214	0.5828
genes upon MeJA Treatment(column)	<0.0001	****	Yes	F (14, 30) = 4908
Time:× Treatment(column)	<0.0001	****	Yes	F (84, 180) = 2474
Random effects	SD	Variance
Treatment group （matched set）	0.1306	0.01706
Residual	0.3048	0.09293
Was the matching effective?
Chi-square,df	10.60, 1
P value	0.0011
P value summary	**
Is there significant matching (P < 0.05)?	Yes
Statistical analysis of gene expression after gibberellic acid treatment
SrbZIP54
0h vs. 1h	-0.1019	-1.283 to 1.079	No	ns	>0.9999
0h vs. 3h	-3.925	-4.279 to -3.570	Yes	***	0.0004
0h vs. 6h	-7.694	-7.865 to -7.523	Yes	****	<0.0001
0h vs. 12h	-5.233	-6.651 to -3.816	Yes	**	0.0037
0h vs. 24h	-0.7171	-1.898 to 0.4640	No	ns	0.1348
0h vs. 48h	-3.07	-5.432 to -0.7077	Yes	*	0.0296
SrbZIP32
0h vs. 1h	-0.3851	-1.566 to 0.7960	No	ns	0.4566
0h vs. 3h	-1.77	-2.006 to -1.534	Yes	***	0.0009
0h vs. 6h	-0.8725	-2.054 to 0.3086	No	ns	0.0913
0h vs. 12h	-0.3519	-0.5881 to -0.1157	Yes	*	0.0226
0h vs. 24h	-0.7654	-1.120 to -0.4111	Yes	*	0.0107
0h vs. 48h	-0.5157	-0.8700 to -0.1614	Yes	*	0.0236
SrbZIP10
0h vs. 1h	0.305	-0.04929 to 0.6594	No	ns	0.0674
0h vs. 3h	-0.5263	-0.7625 to -0.2900	Yes	*	0.0101
0h vs. 6h	-0.3613	-1.188 to 0.4655	No	ns	0.2579
0h vs. 12h	0.283	0.04680 to 0.5192	Yes	*	0.0349
0h vs. 24h	-0.4641	-0.7003 to -0.2279	Yes	*	0.013
0h vs. 48h	-1.129	-3.491 to 1.233	No	ns	0.2164
SrbZIP30
0h vs. 1h	0.4115	-0.1790 to 1.002	No	ns	0.1026
0h vs. 3h	-0.244	-1.425 to 0.9371	No	ns	>0.9999
0h vs. 6h	-0.1057	-2.468 to 2.256	No	ns	>0.9999
0h vs. 12h	-0.1057	-0.5782 to 0.3667	No	ns	0.9354
0h vs. 24h	-0.3566	-0.8290 to 0.1158	No	ns	0.0875
0h vs. 48h	-0.01396	-1.195 to 1.167	No	ns	>0.9999
SrbZIP63
0h vs. 1h	0.1934	-0.2791 to 0.6658	No	ns	0.2933
0h vs. 3h	0.8912	0.5369 to 1.246	Yes	**	0.0079
0h vs. 6h	0.03406	-0.08405 to 0.1522	No	ns	0.5785
0h vs. 12h	0.8985	0.4260 to 1.371	Yes	*	0.0139
0h vs. 24h	-0.7411	-1.332 to -0.1506	Yes	*	0.0318
0h vs. 48h	-1.514	-3.876 to 0.8482	No	ns	0.1211
SrbZIP19
0h vs. 1h	0.2154	-0.1389 to 0.5697	No	ns	0.1345
0h vs. 3h	0.006908	-0.2293 to 0.2431	No	ns	>0.9999
0h vs. 6h	0.5853	0.3491 to 0.8216	Yes	**	0.0082
0h vs. 12h	0.8379	0.3655 to 1.310	Yes	*	0.0159
0h vs. 24h	-0.2746	-0.5108 to -0.03834	Yes	*	0.037
0h vs. 48h	-0.375	-1.556 to 0.8061	No	ns	0.4807
SrbZIP102
0h vs. 1h	0.7747	-0.05208 to 1.601	No	ns	0.0569
0h vs. 3h	0.273	-0.08132 to 0.6273	No	ns	0.084
0h vs. 6h	-0.3104	-0.9009 to 0.2802	No	ns	0.1793
0h vs. 12h	-0.3287	-1.510 to 0.8524	No	ns	0.6194
0h vs. 24h	0.1906	-0.4000 to 0.7811	No	ns	0.466
0h vs. 48h	-0.6586	-0.8949 to -0.4224	Yes	**	0.0065
SrbZIP100
0h vs. 1h	-3.993	-6.356 to -1.631	Yes	*	0.0175
0h vs. 3h	0.8052	0.6871 to 0.9233	Yes	**	0.0011
0h vs. 6h	0.08617	-0.03194 to 0.2043	No	ns	0.0936
0h vs. 12h	-0.3013	-0.8919 to 0.2892	No	ns	0.1901
0h vs. 24h	-13.12	-14.30 to -11.94	Yes	***	0.0004
0h vs. 48h	-7.427	-8.608 to -6.246	Yes	**	0.0013
SrbZIP45
0h vs. 1h	0.6814	0.4451 to 0.9176	Yes	**	0.006
0h vs. 3h	0.5187	0.1644 to 0.8730	Yes	*	0.0234
0h vs. 6h	0.1649	-0.1894 to 0.5192	No	ns	0.2279
0h vs. 12h	0.7905	0.08184 to 1.499	Yes	*	0.0402
0h vs. 24h	-0.1057	-0.9325 to 0.7210	No	ns	>0.9999
0h vs. 48h	0.5781	-0.6030 to 1.759	No	ns	0.2064
SrbZIP21
0h vs. 1h	0.7226	0.3683 to 1.077	Yes	*	0.0121
0h vs. 3h	0.4788	0.2425 to 0.7150	Yes	*	0.0122
0h vs. 6h	0.7976	-0.004039 to 1.599	No	ns	0.0505
0h vs. 12h	0.6985	0.2261 to 1.171	Yes	*	0.0229
0h vs. 24h	-1.403	-2.348 to -0.4584	Yes	*	0.0227
0h vs. 48h	0.5351	0.1808 to 0.8894	Yes	*	0.022
SrbZIP104
0h vs. 1h	0.4276	-0.2810 to 1.136	No	ns	0.1365
0h vs. 3h	0.2978	-0.5290 to 1.125	No	ns	0.3765
0h vs. 6h	0.6954	-0.1314 to 1.522	No	ns	0.0706
0h vs. 12h	0.3193	-0.5949 to 1.234	No	ns	0.3996
0h vs. 24h	-1.621	-1.975 to -1.266	Yes	**	0.0024
0h vs. 48h	-0.4641	-1.173 to 0.2446	No	ns	0.116
SrbZIP70
0h vs. 1h	0.8434	0.4891 to 1.198	Yes	**	0.0089
0h vs. 3h	0.9525	0.8344 to 1.071	Yes	***	0.0008
0h vs. 6h	0.7983	-0.02843 to 1.625	No	ns	0.0536
0h vs. 12h	0.8544	0.5001 to 1.209	Yes	**	0.0086
0h vs. 24h	0.8066	0.6884 to 0.9247	Yes	**	0.0011
0h vs. 48h	0.8257	0.5894 to 1.062	Yes	**	0.0041
SrbZIP60
0h vs. 1h	-2.095	-3.276 to -0.9140	Yes	*	0.0159
0h vs. 3h	-1.25	-1.959 to -0.5415	Yes	*	0.0161
0h vs. 6h	-0.3104	-0.6647 to 0.04394	No	ns	0.0651
0h vs. 12h	0.01377	-0.1043 to 0.1319	No	ns	>0.9999
0h vs. 24h	-6.542	-7.723 to -5.361	Yes	**	0.0016
0h vs. 48h	0.3693	-0.8118 to 1.550	No	ns	0.4952
SrbZIP9
0h vs. 1h	-0.257	-1.438 to 0.9241	No	ns	0.9857
0h vs. 3h	0.3737	0.1374 to 0.6099	Yes	*	0.02
0h vs. 6h	0.3671	-0.8140 to 1.548	No	ns	0.5009
0h vs. 12h	0.7293	0.4930 to 0.9655	Yes	**	0.0053
0h vs. 24h	0.4136	0.05925 to 0.7679	Yes	*	0.0367
0h vs. 48h	0.7138	-0.7035 to 2.131	No	ns	0.1951
SrbZIP93
0h vs. 1h	0.3493	0.1131 to 0.5855	Yes	*	0.0229
0h vs. 3h	0.7108	0.4746 to 0.9470	Yes	**	0.0055
0h vs. 6h	0.7098	0.5917 to 0.8279	Yes	**	0.0014
0h vs. 12h	0.331	-0.02329 to 0.6854	No	ns	0.0573
0h vs. 24h	-8.415	-8.770 to -8.061	Yes	****	<0.0001
0h vs. 48h	0.7883	0.1978 to 1.379	Yes	*	0.0281
Mixed-effects analysis results
Fixed Mixed-effects model (type III)	P value	P value summary	Statistically significant (P < 0.05)?	F （DFn，DFd）	Geisser-Greenhouse's epsilon
Time(Row)	<0.0001	****	Yes	F (3.098, 49.57) = 3815	0.5164
genes upon gibberellic acid Treatment(column)	<0.0001	****	Yes	F (7, 16) = 2642
Time:× Treatment(column)	<0.0001	****	Yes	F (42, 96) = 3452
Random effects	SD	Variance
Treatment group （matched set）	0.04397	0.001933
Residual	0.06334	0.004012
Was the matching effective?
Chi-square,df	20.45, 1
P value	<0.0001
P value summary	****
Is there significant matching (P < 0.05)?	Yes
Statistical analysis of gene expression after light treatment
SrbZIP32
0h vs. 1h	-0.7513	-2.116 to 0.6132	No	ns	0.1639
0h vs. 3h	-0.2269	-2.956 to 2.502	No	ns	>0.9999
0h vs. 6h	0.7108	0.3015 to 1.120	Yes	*	0.0166
0h vs. 9h	-0.01748	-2.746 to 2.711	No	ns	>0.9999
0h vs. 12h	0.2072	0.07077 to 0.3437	Yes	*	0.0217
0h vs. 24h	-0.1134	-0.5228 to 0.2959	No	ns	0.631
0h vs. 48h	-0.7901	-1.336 to -0.2443	Yes	*	0.0239
SrbZIP45
0h vs. 1h	0.7098	-0.7910 to 2.211	No	ns	0.2215
0h vs. 3h	-0.3059	-3.035 to 2.423	No	ns	>0.9999
0h vs. 6h	-0.3947	-0.5312 to -0.2583	Yes	**	0.006
0h vs. 9h	-0.9725	-1.583 to -0.3615	Yes	*	0.0198
0h vs. 12h	0.1414	-0.4043 to 0.6872	No	ns	0.7179
0h vs. 24h	-0.4389	-2.758 to 1.881	No	ns	>0.9999
0h vs. 48h	-1.838	-3.476 to -0.2009	Yes	*	0.0397
SrbZIP104
0h vs. 1h	-0.006956	-2.054 to 2.040	No	ns	>0.9999
0h vs. 3h	-0.3519	-1.853 to 1.149	No	ns	0.8697
0h vs. 6h	-0.9453	-2.310 to 0.4191	No	ns	0.1039
0h vs. 9h	-3.79	-6.519 to -1.061	Yes	*	0.026
0h vs. 12h	-1.918	-2.873 to -0.9629	Yes	*	0.0124
0h vs. 24h	-3.332	-6.334 to -0.3302	Yes	*	0.0406
0h vs. 48h	-1.37	-5.463 to 2.723	No	ns	0.437
SrbZIP9
0h vs. 1h	-3.042	-7.135 to 1.051	No	ns	0.0903
0h vs. 3h	-1.567	-3.613 to 0.4798	No	ns	0.0851
0h vs. 6h	-1.732	-2.551 to -0.9134	Yes	*	0.0112
0h vs. 9h	-1.959	-2.914 to -1.004	Yes	*	0.0119
0h vs. 12h	-0.5746	-3.303 to 2.154	No	ns	>0.9999
0h vs. 24h	-0.5052	-1.324 to 0.3134	No	ns	0.1307
0h vs. 48h	-3.675	-4.221 to -3.129	Yes	**	0.0011
SrbZIP93
0h vs. 1h	-2.149	-4.742 to 0.4432	No	ns	0.0727
0h vs. 3h	-3.141	-3.687 to -2.595	Yes	**	0.0015
0h vs. 6h	-2.227	-3.182 to -1.271	Yes	**	0.0092
0h vs. 9h	-2.399	-4.718 to -0.07921	Yes	*	0.0468
0h vs. 12h	-0.7654	-3.494 to 1.963	No	ns	0.6163
0h vs. 24h	-0.676	-2.177 to 0.8249	No	ns	0.2439
0h vs. 48h	-2.837	-5.109 to -0.5654	Yes	*	0.0321
SrbZIP102
0h vs. 1h	0.5035	-2.771 to 3.778	No	ns	>0.9999
0h vs. 3h	0.273	-0.1363 to 0.6823	No	ns	0.112
0h vs. 6h	-0.4897	-3.491 to 2.512	No	ns	>0.9999
0h vs. 9h	-1.181	-3.910 to 1.548	No	ns	0.2639
0h vs. 12h	0.2603	-1.104 to 1.625	No	ns	>0.9999
0h vs. 24h	-0.06807	-0.4774 to 0.3413	No	ns	>0.9999
0h vs. 48h	-0.6586	-2.023 to 0.7058	No	ns	0.2127
SrbZIP54
0h vs. 1h	-2.024	-3.389 to -0.6600	Yes	*	0.0227
0h vs. 3h	-3.262	-3.672 to -2.853	Yes	***	0.0008
0h vs. 6h	-3.474	-4.199 to -2.750	Yes	**	0.0022
0h vs. 9h	-2.242	-2.651 to -1.832	Yes	**	0.0017
0h vs. 12h	-0.01162	-1.376 to 1.353	No	ns	>0.9999
0h vs. 24h	-0.412	-1.231 to 0.4067	No	ns	0.1959
0h vs. 48h	-0.3302	-0.4667 to -0.1938	Yes	**	0.0086
SrbZIP100
0h vs. 1h	-0.7411	-1.150 to -0.3318	Yes	*	0.0153
0h vs. 3h	-0.3426	-1.707 to 1.022	No	ns	0.7629
0h vs. 6h	-0.3803	-0.6532 to -0.1074	Yes	*	0.0258
0h vs. 9h	-0.1607	-0.7065 to 0.3851	No	ns	0.5609
0h vs. 12h	-0.2924	-0.5652 to -0.01947	Yes	*	0.0436
0h vs. 24h	0.09248	-0.7262 to 0.9111	No	ns	>0.9999
0h vs. 48h	0.1989	-0.07396 to 0.4718	No	ns	0.0939
SrbZIP30
0h vs. 1h	-2.149	-6.243 to 1.944	No	ns	0.1801
0h vs. 3h	-2.63	-3.449 to -1.811	Yes	**	0.0049
0h vs. 6h	-1.403	-2.358 to -0.4482	Yes	*	0.0232
0h vs. 9h	-3.595	-5.232 to -1.957	Yes	*	0.0104
0h vs. 12h	-0.4093	-4.503 to 3.684	No	ns	>0.9999
0h vs. 24h	-1.181	-3.910 to 1.548	No	ns	0.2639
0h vs. 48h	-0.3152	-3.044 to 2.414	No	ns	>0.9999
SrbZIP60
0h vs. 1h	-46.18	-57.36 to -34.99	Yes	**	0.0029
0h vs. 3h	-18.16	-45.45 to 9.129	No	ns	0.1125
0h vs. 6h	-12.18	-12.45 to -11.90	Yes	****	<0.0001
0h vs. 9h	-5.774	-11.23 to -0.3162	Yes	*	0.0447
0h vs. 12h	-5.084	-5.630 to -4.538	Yes	***	0.0006
0h vs. 24h	-7.34	-10.07 to -4.611	Yes	**	0.0069
0h vs. 48h	-7.196	-7.333 to -7.060	Yes	****	<0.0001
SrbZIP19
0h vs. 1h	-1.166	-2.121 to -0.2108	Yes	*	0.0336
0h vs. 3h	-1.056	-2.421 to 0.3082	No	ns	0.0833
0h vs. 6h	-1.403	-2.358 to -0.4482	Yes	*	0.0232
0h vs. 9h	-1.321	-3.641 to 0.9981	No	ns	0.1532
0h vs. 12h	0.3287	-1.036 to 1.693	No	ns	0.8258
0h vs. 24h	0.4217	-1.625 to 2.468	No	ns	>0.9999
0h vs. 48h	-0.23	-0.5954 to 0.1354	No	ns	0.1257
SrbZIP10
0h vs. 1h	0.3002	-0.6549 to 1.255	No	ns	0.4941
0h vs. 3h	0.5939	-0.6341 to 1.822	No	ns	0.2119
0h vs. 6h	0.4257	-1.212 to 2.063	No	ns	0.7136
0h vs. 9h	0.7883	0.1061 to 1.471	Yes	*	0.0375
0h vs. 12h	0.7264	0.04421 to 1.409	Yes	*	0.0441
0h vs. 24h	0.6758	0.4029 to 0.9487	Yes	**	0.0082
0h vs. 48h	-0.3333	-1.834 to 1.168	No	ns	0.9644
SrbZIP21
0h vs. 1h	0.5069	-0.03889 to 1.053	No	ns	0.0579
0h vs. 3h	0.449	-0.09672 to 0.9948	No	ns	0.0738
0h vs. 6h	0.3583	-0.8697 to 1.586	No	ns	0.571
0h vs. 9h	0.01377	-2.579 to 2.606	No	ns	>0.9999
0h vs. 12h	0.5617	-0.2570 to 1.380	No	ns	0.1059
0h vs. 24h	0.8503	-0.5141 to 2.215	No	ns	0.1282
0h vs. 48h	-0.6818	-2.046 to 0.6826	No	ns	0.1987
SrbZIP63
0h vs. 1h	0.1961	-0.2132 to 0.6055	No	ns	0.2158
0h vs. 3h	0.639	-1.544 to 2.822	No	ns	0.5674
0h vs. 6h	0.948	0.8115 to 1.084	Yes	**	0.001
0h vs. 9h	0.8881	0.6152 to 1.161	Yes	**	0.0047
0h vs. 12h	0.9059	0.2687 to 1.543	Yes	*	0.0248
0h vs. 24h	0.8201	0.4108 to 1.229	Yes	*	0.0125
0h vs. 48h	0.5752	0.3023 to 0.8480	Yes	*	0.0113
SrbZIP70
0h vs. 1h	0.3471	-0.8809 to 1.575	No	ns	0.6073
0h vs. 3h	0.273	0.0001278 to 0.5459	Yes	*	0.05
0h vs. 6h	0.338	-1.163 to 1.839	No	ns	0.9393
0h vs. 9h	0.8232	-0.9505 to 2.597	No	ns	0.2299
0h vs. 12h	0.8092	0.2634 to 1.355	Yes	*	0.0228
0h vs. 24h	0.7594	0.3500 to 1.169	Yes	*	0.0146
0h vs. 48h	0.5967	-0.08554 to 1.279	No	ns	0.0653
Mixed-effects analysis results
Fixed Mixed-effects model (type III)	P value	P value summary	Statistically significant (P < 0.05)?	F （DFn，DFd）	Geisser-Greenhouse's epsilon
Time(Row)	<0.0001	****	Yes	F (3.829, 61.26) = 573.6	0.5469
genes upon light Treatment(column)	<0.0001	****	Yes	F (7, 16) = 233.4
Time:× Treatment(column)	<0.0001	****	Yes	F (49, 112) = 406.9
Random effects	SD	Variance
Treatment group （matched set）	0.0853	0.007276
Residual	0.07898	0.006238
Was the matching effective?
Chi-square,df	61.59, 1
P value	<0.0001
P value summary	****
Is there significant matching (P < 0.05)?	Yes
Statistical analysis of gene expression after dark treatment
SrbZIP100
0h vs. 1h	-1.523	-4.252 to 1.206	No	ns	0.1596
0h vs. 3h	-0.7231	-3.452 to 2.006	No	ns	0.6878
0h vs. 6h	-1.462	-3.236 to 0.3115	No	ns	0.0735
0h vs. 9h	-0.5052	-3.234 to 2.224	No	ns	>0.9999
0h vs. 12h	-0.6702	-3.399 to 2.059	No	ns	0.796
0h vs. 24h	-2.182	-3.547 to -0.8177	Yes	*	0.0196
0h vs. 48h	-0.4142	-1.779 to 0.9502	No	ns	0.5286
SrbZIP32
0h vs. 1h	0.07981	-0.7388 to 0.8985	No	ns	>0.9999
0h vs. 3h	-0.04608	-2.775 to 2.683	No	ns	>0.9999
0h vs. 6h	-0.6876	-3.416 to 2.041	No	ns	0.7577
0h vs. 9h	-0.3149	-1.679 to 1.049	No	ns	0.896
0h vs. 12h	-0.5476	-1.912 to 0.8169	No	ns	0.3062
0h vs. 24h	-0.454	-0.9997 to 0.09180	No	ns	0.0722
0h vs. 48h	-2.918	-7.011 to 1.176	No	ns	0.0982
SrbZIP10
0h vs. 1h	-2.193	-4.922 to 0.5357	No	ns	0.0773
0h vs. 3h	-1.685	-2.913 to -0.4572	Yes	*	0.0266
0h vs. 6h	-0.2746	-1.639 to 1.090	No	ns	>0.9999
0h vs. 9h	-1.462	-2.730 to -0.1942	Yes	*	0.0376
0h vs. 12h	-1.523	-2.205 to -0.8405	Yes	*	0.0101
0h vs. 24h	-2.655	-5.657 to 0.3464	No	ns	0.0638
0h vs. 48h	-1.282	-2.646 to 0.08290	No	ns	0.0567
SrbZIP70
0h vs. 1h	-9.666	-13.35 to -5.982	Yes	**	0.0073
0h vs. 3h	-4.979	-5.525 to -4.434	Yes	***	0.0006
0h vs. 6h	-3.643	-5.417 to -1.869	Yes	*	0.0119
0h vs. 9h	-3.691	-3.828 to -3.555	Yes	****	<0.0001
0h vs. 12h	-6.438	-7.803 to -5.074	Yes	**	0.0023
0h vs. 24h	-10.96	-11.50 to -10.41	Yes	***	0.0001
0h vs. 48h	-3.377	-5.560 to -1.194	Yes	*	0.0209
SrbZIP60
0h vs. 1h	-17.25	-21.07 to -13.43	Yes	**	0.0025
0h vs. 3h	-4.169	-8.263 to -0.07612	Yes	*	0.0482
0h vs. 6h	-10.39	-19.94 to -0.8414	Yes	*	0.0422
0h vs. 9h	-8.481	-12.57 to -4.387	Yes	*	0.0117
0h vs. 12h	-12.32	-18.18 to -6.448	Yes	*	0.0114
0h vs. 24h	-11.51	-15.19 to -7.826	Yes	**	0.0051
0h vs. 48h	-11.6	-18.83 to -4.365	Yes	*	0.0195
SrbZIP9
0h vs. 1h	-7.398	-8.080 to -6.716	Yes	***	0.0004
0h vs. 3h	-3.213	-3.759 to -2.668	Yes	**	0.0014
0h vs. 6h	-1.129	-3.858 to 1.600	No	ns	0.2885
0h vs. 9h	-2.745	-4.110 to -1.381	Yes	*	0.0124
0h vs. 12h	-1.25	-3.843 to 1.342	No	ns	0.2131
0h vs. 24h	-2.387	-3.206 to -1.568	Yes	**	0.0059
0h vs. 48h	-2.01	-3.375 to -0.6461	Yes	*	0.0231
SrbZIP104
0h vs. 1h	0.2127	-1.152 to 1.577	No	ns	>0.9999
0h vs. 3h	0.00346	-0.2694 to 0.2763	No	ns	>0.9999
0h vs. 6h	0.317	-0.3009 to 0.9348	No	ns	0.1885
0h vs. 9h	0.03071	-0.3786 to 0.4400	No	ns	>0.9999
0h vs. 12h	0.4697	-0.07612 to 1.015	No	ns	0.0675
0h vs. 24h	0.5035	-0.3152 to 1.322	No	ns	0.1316
0h vs. 48h	0.3425	-1.431 to 2.116	No	ns	>0.9999
SrbZIP30
0h vs. 1h	0.5647	0.01895 to 1.110	Yes	*	0.0467
0h vs. 3h	0.1355	-0.5468 to 0.8177	No	ns	>0.9999
0h vs. 6h	0.789	0.5162 to 1.062	Yes	**	0.006
0h vs. 9h	0.1707	-0.3751 to 0.7165	No	ns	0.499
0h vs. 12h	0.21	-0.06293 to 0.4828	No	ns	0.0843
0h vs. 24h	0.6415	-0.5865 to 1.869	No	ns	0.1819
0h vs. 48h	0.4623	0.05292 to 0.8716	Yes	*	0.0392
SrbZIP63
0h vs. 1h	-4.897	-5.170 to -4.624	Yes	***	0.0002
0h vs. 3h	-8.415	-9.780 to -7.051	Yes	**	0.0013
0h vs. 6h	-4.816	-13.00 to 3.371	No	ns	0.1438
0h vs. 9h	-3.408	-6.000 to -0.8152	Yes	*	0.029
0h vs. 12h	-4.618	-6.801 to -2.435	Yes	*	0.0112
0h vs. 24h	-12.74	-20.38 to -5.096	Yes	*	0.018
0h vs. 48h	-7.084	-9.812 to -4.355	Yes	**	0.0074
SrbZIP19
0h vs. 1h	0.2127	-1.834 to 2.259	No	ns	>0.9999
0h vs. 3h	0.1385	-0.1344 to 0.4113	No	ns	0.1927
0h vs. 6h	-0.3613	-1.453 to 0.7302	No	ns	0.4466
0h vs. 9h	-0.4389	-0.9847 to 0.1068	No	ns	0.0772
0h vs. 12h	-0.7654	-2.403 to 0.8719	No	ns	0.2266
0h vs. 24h	-0.6876	-1.916 to 0.5404	No	ns	0.1585
0h vs. 48h	0.2805	-0.2652 to 0.8263	No	ns	0.1878
SrbZIP93
0h vs. 1h	0.2526	-1.658 to 2.163	No	ns	>0.9999
0h vs. 3h	-0.2968	-1.661 to 1.068	No	ns	>0.9999
0h vs. 6h	0.3737	-0.4450 to 1.192	No	ns	0.2376
0h vs. 9h	-0.1728	-2.902 to 2.556	No	ns	>0.9999
0h vs. 12h	0.00346	-0.2694 to 0.2763	No	ns	>0.9999
0h vs. 24h	-1.007	-2.371 to 0.3575	No	ns	0.0916
0h vs. 48h	-0.09809	-1.735 to 1.539	No	ns	>0.9999
SrbZIP54
0h vs. 1h	0.1639	-1.200 to 1.528	No	ns	>0.9999
0h vs. 3h	-0.4241	-1.788 to 0.9404	No	ns	0.505
0h vs. 6h	-1.08	-2.445 to 0.2843	No	ns	0.0797
0h vs. 9h	-2.31	-3.788 to -0.8314	Yes	*	0.0205
0h vs. 12h	0.1234	-1.241 to 1.488	No	ns	>0.9999
0h vs. 24h	0.1668	-0.5154 to 0.8491	No	ns	0.8024
0h vs. 48h	0.6411	-0.7233 to 2.006	No	ns	0.2244
SrbZIP45
0h vs. 1h	-0.1851	-2.914 to 2.544	No	ns	>0.9999
0h vs. 3h	-0.8856	-1.431 to -0.3398	Yes	*	0.019
0h vs. 6h	0.25	-2.752 to 3.252	No	ns	>0.9999
0h vs. 9h	-0.3519	-3.081 to 2.377	No	ns	>0.9999
0h vs. 12h	-0.4044	-1.360 to 0.5507	No	ns	0.2755
0h vs. 24h	-0.05702	-1.421 to 1.307	No	ns	>0.9999
0h vs. 48h	0.4788	0.06944 to 0.8881	Yes	*	0.0366
SrbZIP21
0h vs. 1h	-0.3195	-3.185 to 2.546	No	ns	>0.9999
0h vs. 3h	-1.378	-1.651 to -1.106	Yes	**	0.002
0h vs. 6h	-2.117	-3.481 to -0.7522	Yes	*	0.0208
0h vs. 9h	-6.26	-6.397 to -6.124	Yes	****	<0.0001
0h vs. 12h	-0.7053	-1.251 to -0.1595	Yes	*	0.03
0h vs. 24h	-2.864	-3.546 to -2.182	Yes	**	0.0028
0h vs. 48h	-1.099	-1.372 to -0.8265	Yes	**	0.0031
SrbZIP102
0h vs. 1h	-0.6472	-0.9701 to -0.3242	Yes	*	0.034
0h vs. 3h	-1.144	-1.640 to -0.6467	Yes	*	0.025
0h vs. 6h	-1.54	-1.565 to -1.515	Yes	****	<0.0001
0h vs. 9h	-1.144	-1.640 to -0.6467	Yes	*	0.018
0h vs. 12h	-0.7532	-1.101 to -0.4054	Yes	****	<0.0001
0h vs. 24h	-0.7654	-1.287 to -0.2437	Yes	*	0.039
0h vs. 48h	-0.01045	-0.5073 to 0.4864	No	ns	>0.9999
Mixed-effects analysis results
Fixed Mixed-effects model (type III)	P value	P value summary	Statistically significant (P < 0.05)?	F （DFn，DFd）	Geisser-Greenhouse's epsilon
Time(Row)	<0.0001	****	Yes	F (3.429, 54.86) = 815.5	0.4898
genes upon dark Treatment(column)	<0.0001	****	Yes	F (7, 16) = 200.6
Time:× Treatment(column)	<0.0001	****	Yes	F (49, 112) = 556.4
Random effects	SD	Variance
Treatment group （matched set）	0.09135	0.008344
Residual	0.06912	0.004778
Was the matching effective?
Chi-square,df	86.02, 1
P value	<0.0001
P value summary	****
Is there significant matching (P < 0.05)?	Yes
Statistical analysis of gene expression after low temperature treatment
SrbZIP45
0h vs. 1h	0.8059	-0.3752 to 1.987	No	ns	0.107
0h vs. 3h	0.6868	-0.2580 to 1.632	No	ns	0.0943
0h vs. 6h	0.8569	-0.3242 to 2.038	No	ns	0.0947
0h vs. 12h	0.5981	0.1256 to 1.071	Yes	*	0.0312
0h vs. 24h	0.6911	-0.01752 to 1.400	No	ns	0.0526
0h vs. 48h	0.03071	-0.9142 to 0.9756	No	ns	>0.9999
SrbZIP10
0h vs. 1h	0.8189	0.2283 to 1.409	Yes	*	0.026
0h vs. 3h	0.5017	-0.6794 to 1.683	No	ns	0.2727
0h vs. 6h	0.7321	0.6139 to 0.8502	Yes	**	0.0013
0h vs. 12h	-0.02456	-1.206 to 1.157	No	ns	>0.9999
0h vs. 24h	-2.422	-3.131 to -1.714	Yes	**	0.0043
0h vs. 48h	-3.347	-5.945 to -0.7485	Yes	*	0.0302
SrbZIP104
0h vs. 1h	0.8079	0.4536 to 1.162	Yes	**	0.0096
0h vs. 3h	0.7037	-0.004934 to 1.412	No	ns	0.0507
0h vs. 6h	0.7747	-1.824 to 3.373	No	ns	0.5427
0h vs. 12h	0.2072	-0.2652 to 0.6797	No	ns	0.2561
0h vs. 24h	0.3026	-0.05170 to 0.6570	No	ns	0.0685
0h vs. 48h	-0.7532	-2.407 to 0.9003	No	ns	0.2377
SrbZIP30
0h vs. 1h	0.1173	-1.182 to 1.417	No	ns	>0.9999
0h vs. 3h	0.8396	-0.1053 to 1.784	No	ns	0.0633
0h vs. 6h	0.6943	-0.1324 to 1.521	No	ns	0.0708
0h vs. 12h	0.5722	-2.381 to 3.525	No	ns	>0.9999
0h vs. 24h	0.3992	-1.609 to 2.407	No	ns	>0.9999
0h vs. 48h	-0.4845	-1.429 to 0.4604	No	ns	0.1883
SrbZIP63
0h vs. 1h	0.9316	0.8135 to 1.050	Yes	***	0.0008
0h vs. 3h	0.7447	-0.08202 to 1.572	No	ns	0.0616
0h vs. 6h	0.8554	-0.08947 to 1.800	No	ns	0.061
0h vs. 12h	0.8817	0.05497 to 1.709	Yes	*	0.044
0h vs. 24h	0.8099	0.2193 to 1.400	Yes	*	0.0266
0h vs. 48h	-0.244	-1.779 to 1.291	No	ns	>0.9999
SrbZIP70
0h vs. 1h	0.8784	0.04484 to 1.712	Yes	*	0.045
0h vs. 3h	0.4983	-0.5647 to 1.561	No	ns	0.2247
0h vs. 6h	-0.4743	-2.955 to 2.006	No	ns	>0.9999
0h vs. 12h	-4.756	-5.819 to -3.693	Yes	**	0.0025
0h vs. 24h	-19.39	-26.48 to -12.31	Yes	**	0.0067
0h vs. 48h	-21.55	-23.20 to -19.90	Yes	***	0.0003
SrbZIP60
0h vs. 1h	0.3971	-0.1935 to 0.9876	No	ns	0.1101
0h vs. 3h	0.3193	-0.8618 to 1.500	No	ns	0.6545
0h vs. 6h	0.105	-1.076 to 1.286	No	ns	>0.9999
0h vs. 12h	0.4859	0.01350 to 0.9584	Yes	*	0.0473
0h vs. 24h	-0.1975	-1.851 to 1.456	No	ns	>0.9999
0h vs. 48h	-9.056	-12.36 to -5.749	Yes	**	0.0067
SrbZIP19
0h vs. 1h	0.8862	0.2064 to 1.566	Yes	*	0.0295
0h vs. 3h	0.5052	0.03273 to 0.9776	Yes	*	0.0438
0h vs. 6h	0.581	-1.781 to 2.943	No	ns	0.7833
0h vs. 12h	-0.7471	-1.928 to 0.4340	No	ns	0.1243
0h vs. 24h	0.006908	-0.3474 to 0.3612	No	ns	>0.9999
0h vs. 48h	-4.657	-6.074 to -3.240	Yes	**	0.0046
SrbZIP9
0h vs. 1h	0.911	0.6748 to 1.147	Yes	**	0.0034
0h vs. 3h	0.625	-0.5561 to 1.806	No	ns	0.1769
0h vs. 6h	0.817	0.3445 to 1.289	Yes	*	0.0168
0h vs. 12h	-0.3613	-0.4794 to -0.2432	Yes	**	0.0054
0h vs. 24h	0.3866	-1.031 to 1.804	No	ns	0.6437
0h vs. 48h	-2.306	-2.542 to -2.070	Yes	***	0.0005
SrbZIP54
0h vs. 1h	0.591	-1.771 to 2.953	No	ns	0.7584
0h vs. 3h	-2.375	-7.100 to 2.349	No	ns	0.1957
0h vs. 6h	-2.283	-4.645 to 0.07924	No	ns	0.0535
0h vs. 12h	-33.06	-41.33 to -24.79	Yes	**	0.0031
0h vs. 24h	-4.333	-9.058 to 0.3912	No	ns	0.0594
0h vs. 48h	-1.227	-4.770 to 2.316	No	ns	0.4065
SrbZIP100
0h vs. 1h	0.8822	0.6459 to 1.118	Yes	**	0.0036
0h vs. 3h	0.7602	-1.602 to 3.122	No	ns	0.4684
0h vs. 6h	0.5981	-0.5830 to 1.779	No	ns	0.193
0h vs. 12h	-1.828	-2.891 to -0.7654	Yes	*	0.0169
0h vs. 24h	0.3671	-0.8140 to 1.548	No	ns	0.5009
0h vs. 48h	0.7651	-1.597 to 3.127	No	ns	0.4626
SrbZIP32
0h vs. 1h	0.4547		Yes	****	<0.0001
0h vs. 3h	0.8646	0.5103 to 1.219	Yes	**	0.0084
0h vs. 6h	0.8304	0.3580 to 1.303	Yes	*	0.0162
0h vs. 12h	-1.751	-1.869 to -1.633	Yes	***	0.0002
0h vs. 24h	0.4013	-0.4255 to 1.228	No	ns	0.2098
0h vs. 48h	0.1649	-0.4256 to 0.7555	No	ns	0.6153
SrbZIP21
0h vs. 1h	0.8176	0.2271 to 1.408	Yes	*	0.0261
0h vs. 3h	0.8322	0.1235 to 1.541	Yes	*	0.0363
0h vs. 6h	0.5967	-0.2301 to 1.423	No	ns	0.0957
0h vs. 12h	0.3193	-0.7436 to 1.382	No	ns	0.5348
0h vs. 24h	0.7207	0.01202 to 1.429	Yes	*	0.0484
0h vs. 48h	0.9062	0.4338 to 1.379	Yes	*	0.0136
SrbZIP93
0h vs. 1h	0.9635	0.8454 to 1.082	Yes	***	0.0008
0h vs. 3h	0.831	-0.2320 to 1.894	No	ns	0.0816
0h vs. 6h	0.867	0.04018 to 1.694	Yes	*	0.0455
0h vs. 12h	-0.3472	-0.7016 to 0.007097	No	ns	0.0521
0h vs. 24h	0.7762	-0.05053 to 1.603	No	ns	0.0567
0h vs. 48h	0.7715	-0.2914 to 1.835	No	ns	0.0946
SrbZIP102
0h vs. 1h	0.8862	-0.2949 to 2.067	No	ns	0.0886
0h vs. 3h	0.9167	0.5623 to 1.271	Yes	**	0.0075
0h vs. 6h	0.9257	0.6895 to 1.162	Yes	**	0.0033
0h vs. 12h	-1.898	-2.134 to -1.662	Yes	***	0.0008
0h vs. 24h	0.2805	0.1624 to 0.3986	Yes	**	0.0089
0h vs. 48h	-0.8404	-0.9585 to -0.7223	Yes	***	0.001
Mixed-effects analysis results
Fixed Mixed-effects model (type III)	P value	P value summary	Statistically significant (P < 0.05)?	F （DFn，DFd）	Geisser-Greenhouse's epsilon
Time(Row)	<0.0001	****	Yes	F (2.011, 32.18) = 6746	0.3352
genes upon low temperature Treatment(column)	<0.0001	****	Yes	F (7, 16) = 1148
Time:× Treatment(column)	<0.0001	****	Yes	F (42, 96) = 5029
Random effects	SD	Variance
Treatment group （matched set）	0.1087	0.01182
Residual	0.1033	0.01067
Was the matching effective?
Chi-square,df	48.79, 1
P value	<0.0001
P value summary	****
Is there significant matching (P < 0.05)?	Yes
Statistical analysis of gene expression after salt treatment
SrbZIP54
0h vs. 1h	-1.959	-2.431 to -1.486	Yes	**	0.0029
0h vs. 3h	-0.1851	-2.547 to 2.177	No	ns	>0.9999
0h vs. 6h	-5.364	-7.726 to -3.002	Yes	**	0.0097
0h vs. 12h	0.7148	0.5967 to 0.8329	Yes	**	0.0014
0h vs. 24h	-0.03168	-2.158 to 2.094	No	ns	>0.9999
0h vs. 48h	-2.959	-5.321 to -0.5964	Yes	*	0.0319
SrbZIP10
0h vs. 1h	0.7421	-0.2028 to 1.687	No	ns	0.0809
0h vs. 3h	0.3217	0.08548 to 0.5579	Yes	*	0.027
0h vs. 6h	-0.7715	-0.8896 to -0.6534	Yes	**	0.0012
0h vs. 12h	-0.1212	-0.3574 to 0.1151	No	ns	0.1882
0h vs. 24h	-0.03526	-2.161 to 2.091	No	ns	>0.9999
0h vs. 48h	-0.3519	-1.651 to 0.9473	No	ns	0.6522
SrbZIP21
0h vs. 1h	0.605	0.01443 to 1.196	Yes	*	0.0477
0h vs. 3h	0.6975	-0.1293 to 1.524	No	ns	0.0701
0h vs. 6h	-1.918	-4.280 to 0.4442	No	ns	0.0757
0h vs. 12h	-0.5	-1.138 to 0.1378	No	ns	0.0812
0h vs. 24h	-0.7593	-2.295 to 0.7761	No	ns	0.2022
0h vs. 48h	-0.2016	-1.028 to 0.6251	No	ns	0.796
SrbZIP30
0h vs. 1h	0.6237	-1.739 to 2.986	No	ns	0.6848
0h vs. 3h	0.7983	0.4440 to 1.153	Yes	**	0.0099
0h vs. 6h	-1.558	-4.156 to 1.040	No	ns	0.1382
0h vs. 12h	-0.6818	-1.036 to -0.3275	Yes	*	0.0135
0h vs. 24h	-0.2311	-2.711 to 2.249	No	ns	>0.9999
0h vs. 48h	-0.7777	-1.014 to -0.5415	Yes	**	0.0046
SrbZIP9
0h vs. 1h	0.7108	0.1203 to 1.301	Yes	*	0.0345
0h vs. 3h	0.5692	-0.4029 to 1.541	No	ns	0.1448
0h vs. 6h	-0.2142	-1.632 to 1.203	No	ns	>0.9999
0h vs. 12h	0.5103	0.04658 to 0.9740	Yes	*	0.0413
0h vs. 24h	0.5415	-0.7577 to 1.841	No	ns	0.283
0h vs. 48h	0.5415	0.4234 to 0.6596	Yes	**	0.0024
SrbZIP93
0h vs. 1h	0.644	-0.5371 to 1.825	No	ns	0.1668
0h vs. 3h	0.7793	0.1888 to 1.370	Yes	*	0.0288
0h vs. 6h	-0.4743	-1.537 to 0.5887	No	ns	0.2476
0h vs. 12h	0.3146	-0.8665 to 1.496	No	ns	0.6734
0h vs. 24h	0.6857	0.3314 to 1.040	Yes	*	0.0134
0h vs. 48h	0.6403	-1.722 to 3.002	No	ns	0.6514
SrbZIP102
0h vs. 1h	-0.1057	-1.580 to 1.369	No	ns	>0.9999
0h vs. 3h	-0.03526	-2.397 to 2.327	No	ns	>0.9999
0h vs. 6h	-10.35	-14.13 to -6.573	Yes	**	0.0067
0h vs. 12h	-2.127	-4.788 to 0.5332	No	ns	0.078
0h vs. 24h	-1.858	-4.220 to 0.5042	No	ns	0.0806
0h vs. 48h	-1.007	-4.550 to 2.536	No	ns	0.5951
SrbZIP100
0h vs. 1h	0.2978	-0.8833 to 1.479	No	ns	0.7475
0h vs. 3h	0.8039	0.2904 to 1.317	Yes	*	0.0204
0h vs. 6h	0.2045	-0.9766 to 1.386	No	ns	>0.9999
0h vs. 12h	-0.5692	-3.286 to 2.147	No	ns	>0.9999
0h vs. 24h	0.6632	-0.3998 to 1.726	No	ns	0.1277
0h vs. 48h	0.2705	-0.5563 to 1.097	No	ns	0.4537
SrbZIP32
0h vs. 1h	0.2072	-0.8558 to 1.270	No	ns	>0.9999
0h vs. 3h	0.162	-1.137 to 1.461	No	ns	>0.9999
0h vs. 6h	-0.8088	-1.872 to 0.2542	No	ns	0.0862
0h vs. 12h	-0.2311	-1.412 to 0.9500	No	ns	>0.9999
0h vs. 24h	-1.63	-3.047 to -0.2126	Yes	*	0.0378
0h vs. 48h	-1.021	-4.564 to 2.522	No	ns	0.5796
SrbZIP45
0h vs. 1h	0.8214	0.2308 to 1.412	Yes	*	0.0259
0h vs. 3h	0.75	0.6319 to 0.8681	Yes	**	0.0012
0h vs. 6h	0.1793	-0.1751 to 0.5336	No	ns	0.1934
0h vs. 12h	0.283	-1.725 to 2.291	No	ns	>0.9999
0h vs. 24h	-0.2614	-2.624 to 2.101	No	ns	>0.9999
0h vs. 48h	-0.1769	-2.539 to 2.185	No	ns	>0.9999
SrbZIP104
0h vs. 1h	0.9244	0.6882 to 1.161	Yes	**	0.0033
0h vs. 3h	0.733	-0.09379 to 1.560	No	ns	0.0636
0h vs. 6h	0.3538	0.2357 to 0.4719	Yes	**	0.0056
0h vs. 12h	0.2654	-0.2219 to 0.7527	No	ns	0.1671
0h vs. 24h	0.2154	-1.320 to 1.751	No	ns	>0.9999
0h vs. 48h	0.5383	-0.05224 to 1.129	No	ns	0.0601
SrbZIP63
0h vs. 1h	0.09248	-0.1437 to 0.3287	No	ns	0.3199
0h vs. 3h	0.1906	-0.8724 to 1.254	No	ns	>0.9999
0h vs. 6h	-0.09051	-2.453 to 2.272	No	ns	>0.9999
0h vs. 12h	-1.819	-3.236 to -0.4013	Yes	*	0.0304
0h vs. 24h	0.4217	-0.05078 to 0.8941	No	ns	0.0627
0h vs. 48h	-1.266	-1.502 to -1.030	Yes	**	0.0017
SrbZIP70
0h vs. 1h	0.9131	0.7950 to 1.031	Yes	***	0.0008
0h vs. 3h	0.9366	0.8185 to 1.055	Yes	***	0.0008
0h vs. 6h	0.4733	-0.8259 to 1.773	No	ns	0.3682
0h vs. 12h	0.8269	0.5906 to 1.063	Yes	**	0.0041
0h vs. 24h	0.8776	0.7595 to 0.9957	Yes	***	0.0009
0h vs. 48h	0.8079	0.5717 to 1.044	Yes	**	0.0043
SrbZIP60
0h vs. 1h	0.5302	-0.2965 to 1.357	No	ns	0.1209
0h vs. 3h	0.083	-0.7438 to 0.9098	No	ns	>0.9999
0h vs. 6h	0.5939	-1.178 to 2.366	No	ns	0.4328
0h vs. 12h	0.7226	0.2502 to 1.195	Yes	*	0.0214
0h vs. 24h	0.5035	0.2672 to 0.7397	Yes	*	0.011
0h vs. 48h	0.7948	0.08615 to 1.503	Yes	*	0.0398
SrbZIP19
0h vs. 1h	0.9945	0.9709 to 1.018	Yes	****	<0.0001
0h vs. 3h	0.99	0.9782 to 1.002	Yes	****	<0.0001
0h vs. 6h	0.8032	0.3662 to 1.240	Yes	*	0.0148
0h vs. 12h	0.9203	0.6841 to 1.157	Yes	**	0.0033
0h vs. 24h	0.9175	0.4451 to 1.390	Yes	*	0.0133
0h vs. 48h	0.948	0.7118 to 1.184	Yes	**	0.0031
Mixed-effects analysis results
Fixed Mixed-effects model (type III)	P value	P value summary	Statistically significant (P < 0.05)?	F （DFn，DFd）	Geisser-Greenhouse's epsilon
Time(Row)	<0.0001	****	Yes	F (3.776, 60.42) = 827.3	0.6294
genes upon salt Treatment(column)	<0.0001	****	Yes	F (7, 16) = 170.5
Time:× Treatment(column)	<0.0001	****	Yes	F (42, 96) = 216.0
Random effects	SD	Variance
Treatment group （matched set）	0.06705	0.004495
Residual	0.09732	0.009471
Was the matching effective?
Chi-square,df	20.08, 1
P value	<0.0001
P value summary	****
Is there significant matching (P < 0.05)?	Yes
Statistical analysis of gene expression after PEG treatment
SrbZIP54
0h vs. 1h	0.9348	0.6986 to 1.171	Yes	**	0.0032
0h vs. 3h	0.4678	-1.068 to 2.003	No	ns	0.5205
0h vs. 6h	0.8039	-0.3772 to 1.985	No	ns	0.1075
0h vs. 12h	-0.6702	-1.969 to 0.6290	No	ns	0.1861
0h vs. 24h	0.8737	0.6375 to 1.110	Yes	**	0.0037
0h vs. 48h	0.8345	0.2439 to 1.425	Yes	*	0.0251
SrbZIP100
0h vs. 1h	0.9534	0.5991 to 1.308	Yes	**	0.0069
0h vs. 3h	0.9709	0.8528 to 1.089	Yes	***	0.0007
0h vs. 6h	0.8919	0.3014 to 1.482	Yes	*	0.022
0h vs. 12h	0.7997	0.09107 to 1.508	Yes	*	0.0393
0h vs. 24h	0.9946	0.9710 to 1.018	Yes	****	<0.0001
0h vs. 48h	0.9526	0.8700 to 1.035	Yes	***	0.0004
SrbZIP93
0h vs. 1h	0.7643	-0.4168 to 1.945	No	ns	0.1188
0h vs. 3h	0.6597	-1.703 to 3.022	No	ns	0.6153
0h vs. 6h	0.6868	-0.2580 to 1.632	No	ns	0.0943
0h vs. 12h	-0.1487	-2.511 to 2.214	No	ns	>0.9999
0h vs. 24h	0.979	0.9568 to 1.001	Yes	****	<0.0001
0h vs. 48h	0.5335	-0.5295 to 1.596	No	ns	0.1964
SrbZIP32
0h vs. 1h	-8.514	-10.88 to -6.151	Yes	**	0.0039
0h vs. 3h	-4.918	-7.821 to -2.014	Yes	*	0.0175
0h vs. 6h	-7.907	-8.970 to -6.844	Yes	***	0.0009
0h vs. 12h	-5.084	-7.446 to -2.722	Yes	*	0.0108
0h vs. 24h	-2.58	-3.525 to -1.635	Yes	**	0.0067
0h vs. 48h	-7.815	-9.114 to -6.516	Yes	**	0.0014
SrbZIP45
0h vs. 1h	-0.8596	-1.332 to -0.3872	Yes	*	0.0151
0h vs. 3h	-0.6021	-1.311 to 0.1065	No	ns	0.0692
0h vs. 6h	-0.7471	-1.220 to -0.2747	Yes	*	0.02
0h vs. 12h	-0.21	-0.5643 to 0.1443	No	ns	0.1414
0h vs. 24h	0.7168	0.1262 to 1.307	Yes	*	0.034
0h vs. 48h	-0.6935	-1.756 to 0.3695	No	ns	0.1169
SrbZIP10
0h vs. 1h	-2.568	-3.749 to -1.387	Yes	*	0.0106
0h vs. 3h	-1.657	-3.173 to -0.1412	Yes	*	0.0419
0h vs. 6h	-4.169	-6.177 to -2.162	Yes	*	0.0116
0h vs. 12h	-1.549	-3.911 to 0.8131	No	ns	0.1157
0h vs. 24h	0.3887	-1.617 to 2.394	No	ns	>0.9999
0h vs. 48h	-3.925	-4.515 to -3.334	Yes	**	0.0011
SrbZIP21
0h vs. 1h	-7.574	-8.912 to -6.237	Yes	**	0.0016
0h vs. 3h	-8.987	-10.64 to -7.333	Yes	**	0.0017
0h vs. 6h	-8.849	-10.03 to -7.668	Yes	***	0.0009
0h vs. 12h	-5.989	-7.642 to -4.335	Yes	**	0.0038
0h vs. 24h	-0.5263	-2.180 to 1.127	No	ns	0.4785
0h vs. 48h	-12.13	-15.32 to -8.943	Yes	**	0.0035
SrbZIP9
0h vs. 1h	-3.243	-3.951 to -2.534	Yes	**	0.0024
0h vs. 3h	-1.497	-2.678 to -0.3156	Yes	*	0.0312
0h vs. 6h	-3.807	-4.161 to -3.452	Yes	***	0.0004
0h vs. 12h	-0.01748	-1.199 to 1.164	No	ns	>0.9999
0h vs. 24h	0.6477	-0.5334 to 1.829	No	ns	0.1649
0h vs. 48h	-2.422	-3.249 to -1.596	Yes	**	0.0058
SrbZIP104
0h vs. 1h	-1.761	-4.123 to 0.6016	No	ns	0.0897
0h vs. 3h	-0.1527	-0.3584 to 0.05303	No	ns	0.0905
0h vs. 6h	-0.4389	-3.155 to 2.278	No	ns	>0.9999
0h vs. 12h	-0.6077	-1.434 to 0.2191	No	ns	0.0923
0h vs. 24h	0.5662	-0.1424 to 1.275	No	ns	0.0782
0h vs. 48h	-2.945	-7.079 to 1.189	No	ns	0.0982
SrbZIP30
0h vs. 1h	-0.244	-0.7165 to 0.2284	No	ns	0.1856
0h vs. 3h	-1.848	-2.754 to -0.9421	Yes	*	0.012
0h vs. 6h	-5.845	-7.026 to -4.664	Yes	**	0.002
0h vs. 12h	-2.127	-4.608 to 0.3528	No	ns	0.0679
0h vs. 24h	-0.6529	-2.306 to 1.001	No	ns	0.3146
0h vs. 48h	-8.781	-11.03 to -6.537	Yes	**	0.0033
SrbZIP63
0h vs. 1h	0.9567	0.7205 to 1.193	Yes	**	0.0031
0h vs. 3h	-3.532	-6.366 to -0.6969	Yes	*	0.0323
0h vs. 6h	-0.9521	-2.960 to 1.056	No	ns	0.2197
0h vs. 12h	-2.555	-4.918 to -0.1932	Yes	*	0.0427
0h vs. 24h	0.8403	-0.9313 to 2.612	No	ns	0.2196
0h vs. 48h	-8.19	-9.961 to -6.418	Yes	**	0.0023
SrbZIP70
0h vs. 1h	-1.809	-2.872 to -0.7459	Yes	*	0.0173
0h vs. 3h	-2.655	-4.073 to -1.238	Yes	*	0.0143
0h vs. 6h	-3.084	-8.399 to 2.231	No	ns	0.1475
0h vs. 12h	-4.959	-6.967 to -2.951	Yes	**	0.0082
0h vs. 24h	0.3122	-0.7508 to 1.375	No	ns	0.5585
0h vs. 48h	-4.756	-5.937 to -3.575	Yes	**	0.0031
SrbZIP60
0h vs. 1h	-11.2	-13.56 to -8.834	Yes	**	0.0022
0h vs. 3h	-10.04	-13.59 to -6.499	Yes	**	0.0062
0h vs. 6h	-10.67	-13.15 to -8.192	Yes	**	0.0027
0h vs. 12h	-12.78	-15.15 to -10.42	Yes	**	0.0017
0h vs. 24h	-0.6994	-2.943 to 1.545	No	ns	0.4983
0h vs. 48h	-31.67	-33.09 to -30.26	Yes	***	0.0001
SrbZIP19
0h vs. 1h	-0.03886	-3.582 to 3.504	No	ns	>0.9999
0h vs. 3h	-1.258	-1.494 to -1.022	Yes	**	0.0018
0h vs. 6h	-2.095	-10.13 to 5.936	No	ns	0.7007
0h vs. 12h	-0.3803	-2.861 to 2.100	No	ns	>0.9999
0h vs. 24h	0.8754	-0.06945 to 1.820	No	ns	0.0582
0h vs. 48h	-1.121	-1.948 to -0.2946	Yes	*	0.0272
SrbZIP102
0h vs. 1h	-2.784	-4.133 to -1.436	Yes	*	0.0118
0h vs. 3h	-5.797	-8.160 to -3.435	Yes	**	0.0083
0h vs. 6h	-8.415	-9.478 to -7.352	Yes	***	0.0008
0h vs. 12h	-2.272	-2.862 to -1.681	Yes	**	0.0034
0h vs. 24h	-0.5911	-2.008 to 0.8262	No	ns	0.2827
0h vs. 48h	-4.979	-7.105 to -2.853	Yes	**	0.0091
Mixed-effects analysis results
Fixed Mixed-effects model (type III)	P value	P value summary	Statistically significant (P < 0.05)?	F （DFn，DFd）	Geisser-Greenhouse's epsilon
Time(Row)	<0.0001	****	Yes	F (2.714, 43.43) = 4625	0.4524
genes upon PEG Treatment(column)	<0.0001	****	Yes	F (7, 16) = 4982
Time:× Treatment(column)	<0.0001	****	Yes	F (42, 96) = 865.4
Random effects	SD	Variance
Treatment group （matched set）	0.04743	0.00225
Residual	0.1143	0.01306
Was the matching effective?
Chi-square,df	5.142, 1
P value	0.0234
P value summary	*
Is there significant matching (P < 0.05)?	Yes
Statistical analysis of SrbZIP54 gene expression after salt, PEG, light, dark, SA, MeJA, gibberellic acid and low temperature treatment
SA
0h vs. 1h	-0.9453	-2.126 to 0.2358	No	ns	0.0779
0h vs. 3h	-0.1607	-2.523 to 2.202	No	ns	>0.9999
0h vs. 6h	-7.907	-10.27 to -5.545	Yes	**	0.0045
0h vs. 12h	0.03071	-1.150 to 1.212	No	ns	>0.9999
0h vs. 24h	0.6996	-0.7177 to 2.117	No	ns	0.203
0h vs. 48h	0.6428	-0.5384 to 1.824	No	ns	0.1674
MeJA
0h vs. 1h	-1.042	-3.404 to 1.320	No	ns	0.2532
0h vs. 3h	-1.898	-10.17 to 6.370	No	ns	0.892
0h vs. 6h	-17.32	-23.22 to -11.41	Yes	**	0.0058
0h vs. 12h	-1.346	-3.708 to 1.017	No	ns	0.1529
0h vs. 24h	0.3425	-0.8386 to 1.524	No	ns	0.5723
0h vs. 48h	-1.713	-4.075 to 0.6490	No	ns	0.0948
GA
0h vs. 1h	-0.1019	-1.283 to 1.079	No	ns	>0.9999
0h vs. 3h	-3.925	-4.279 to -3.570	Yes	***	0.0004
0h vs. 6h	-7.694	-7.865 to -7.523	Yes	****	<0.0001
0h vs. 12h	-5.233	-6.651 to -3.816	Yes	**	0.0037
0h vs. 24h	-0.7171	-1.898 to 0.4640	No	ns	0.1348
0h vs. 48h	-3.07	-5.432 to -0.7077	Yes	*	0.0296
Low temperature
0h vs. 1h	0.591	-1.771 to 2.953	No	ns	0.7584
0h vs. 3h	-2.375	-7.100 to 2.349	No	ns	0.1957
0h vs. 6h	-2.283	-4.645 to 0.07924	No	ns	0.0535
0h vs. 12h	-33.06	-41.33 to -24.79	Yes	**	0.0031
0h vs. 24h	-4.333	-5.514 to -3.152	Yes	**	0.0037
0h vs. 48h	-1.227	-4.770 to 2.316	No	ns	0.4065
Salt
0h vs. 1h	-1.959	-2.431 to -1.486	Yes	**	0.0029
0h vs. 3h	-0.1851	-2.547 to 2.177	No	ns	>0.9999
0h vs. 6h	-5.364	-7.726 to -3.002	Yes	**	0.0097
0h vs. 12h	0.7148	0.5967 to 0.8329	Yes	**	0.0014
0h vs. 24h	-0.03168	-2.158 to 2.094	No	ns	>0.9999
0h vs. 48h	-2.959	-5.321 to -0.5964	Yes	*	0.0319
PEG
0h vs. 1h	0.9348	0.6986 to 1.171	Yes	**	0.0032
0h vs. 3h	0.4678	-1.068 to 2.003	No	ns	0.5205
0h vs. 6h	0.8039	-0.3772 to 1.985	No	ns	0.1075
0h vs. 12h	-0.6702	-1.969 to 0.6290	No	ns	0.1861
0h vs. 24h	0.8737	0.6375 to 1.110	Yes	**	0.0037
0h vs. 48h	0.8345	0.2439 to 1.425	Yes	*	0.0251
Light
0h vs. 1h	-2.024	-3.389 to -0.6600	Yes	*	0.0227
0h vs. 3h	-3.262	-3.672 to -2.853	Yes	***	0.0008
0h vs. 6h	-3.474	-4.199 to -2.750	Yes	**	0.0022
0h vs. 12h	-2.242	-2.651 to -1.832	Yes	**	0.0017
0h vs. 24h	-0.01162	-1.376 to 1.353	No	ns	>0.9999
0h vs. 48h	-0.412	-1.231 to 0.4067	No	ns	0.1959
0h vs. Row 8	-0.3302	-0.4667 to -0.1938	Yes	**	0.0086
Dark
0h vs. 1h	0.1639	-1.200 to 1.528	No	ns	>0.9999
0h vs. 3h	-0.4241	-1.788 to 0.9404	No	ns	0.505
0h vs. 6h	-1.08	-2.445 to 0.2843	No	ns	0.0797
0h vs. 12h	-2.31	-3.788 to -0.8314	Yes	*	0.0205
0h vs. 24h	0.1234	-1.241 to 1.488	No	ns	>0.9999
0h vs. 48h	0.1668	-0.5154 to 0.8491	No	ns	0.8024
0h vs. Row 8	0.6411	-0.7233 to 2.006	No	ns	0.2244
Mixed-effects analysis results
Fixed Mixed-effects model (type III)	P value	P value summary	Statistically significant (P < 0.05)?	F （DFn，DFd）	Geisser-Greenhouse's epsilon
Time(Row)	<0.0001	****	Yes	F (2.220, 35.52) = 4287	0.37
Treatment(column)	<0.0001	****	Yes	F (7, 16) = 948.6
Time:× Treatment(column)	<0.0001	****	Yes	F (42, 96) = 2458
Random effects	SD	Variance
Treatment group （matched set）	0.09878	0.009757
Residual	0.1706	0.0291
Was the matching effective?
Chi-square,df	13.05, 1
P value	0.0003
P value summary	***
Is there significant matching (P < 0.05)?	Yes
Statistical analysis of SrbZIP63 gene expression after salt, PEG, light, dark, SA, MeJA, gibberellic acid and low temperature treatment
SA
0h vs. 1h	-6.235	-9.778 to -2.692	Yes	*	0.0162
0h vs. 3h	-0.07549	-3.619 to 3.468	No	ns	>0.9999
0h vs. 6h	-1.354	-2.535 to -0.1727	Yes	*	0.0381
0h vs. 12h	-0.129	-1.310 to 1.052	No	ns	>0.9999
0h vs. 24h	-0.2614	-2.624 to 2.101	No	ns	>0.9999
0h vs. 48h	-2.643	-5.005 to -0.2805	Yes	*	0.04
MeJA
0h vs. 1h	-9.021	-20.83 to 2.790	No	ns	0.0855
0h vs. 3h	-3.332	-8.056 to 1.393	No	ns	0.1002
0h vs. 6h	-24.63	-25.82 to -23.45	Yes	***	0.0001
0h vs. 12h	-8.849	-9.203 to -8.495	Yes	****	<0.0001
0h vs. 24h	-13.77	-14.96 to -12.59	Yes	***	0.0004
0h vs. 48h	-55.3	-63.57 to -47.03	Yes	**	0.0011
GA
0h vs. 1h	0.1934	-0.2791 to 0.6658	No	ns	0.2933
0h vs. 3h	0.8912	0.5369 to 1.246	Yes	**	0.0079
0h vs. 6h	0.03406	-0.08405 to 0.1522	No	ns	0.5785
0h vs. 12h	0.8985	0.4260 to 1.371	Yes	*	0.0139
0h vs. 24h	-0.7411	-1.332 to -0.1506	Yes	*	0.0318
0h vs. 48h	-1.514	-3.876 to 0.8482	No	ns	0.1211
Low temperature
0h vs. 1h	0.9316	0.8135 to 1.050	Yes	***	0.0008
0h vs. 3h	0.7447	-0.08202 to 1.572	No	ns	0.0616
0h vs. 6h	0.8554	-0.08947 to 1.800	No	ns	0.061
0h vs. 12h	0.8817	0.05497 to 1.709	Yes	*	0.044
0h vs. 24h	0.8099	0.2193 to 1.400	Yes	*	0.0266
0h vs. 48h	-0.244	-1.779 to 1.291	No	ns	>0.9999
Salt
0h vs. 1h	0.09248	-0.1437 to 0.3287	No	ns	0.3199
0h vs. 3h	0.1906	-0.8724 to 1.254	No	ns	>0.9999
0h vs. 6h	-0.09051	-2.453 to 2.272	No	ns	>0.9999
0h vs. 12h	-1.819	-3.236 to -0.4013	Yes	*	0.0304
0h vs. 24h	0.4217	-0.05078 to 0.8941	No	ns	0.0627
0h vs. 48h	-1.266	-1.502 to -1.030	Yes	**	0.0017
PEG
0h vs. 1h	0.9567	0.7205 to 1.193	Yes	**	0.0031
0h vs. 3h	-3.532	-6.366 to -0.6969	Yes	*	0.0323
0h vs. 6h	-0.9521	-2.960 to 1.056	No	ns	0.2197
0h vs. 12h	-2.555	-4.918 to -0.1932	Yes	*	0.0427
0h vs. 24h	0.8403	-0.9313 to 2.612	No	ns	0.2196
0h vs. 48h	-8.19	-9.961 to -6.418	Yes	**	0.0023
Light
0h vs. 1h	0.1961	-0.1582 to 0.5505	No	ns	0.1619
0h vs. 3h	0.639	-1.251 to 2.529	No	ns	0.4256
0h vs. 6h	0.948	0.8299 to 1.066	Yes	***	0.0008
0h vs. 12h	0.9059	0.2687 to 1.543	Yes	*	0.0248
0h vs. 24h	0.8201	0.4108 to 1.229	Yes	*	0.0125
0h vs. 48h	0.5752	0.3023 to 0.8480	Yes	*	0.0113
Dark
0h vs. 1h	-4.897	-5.170 to -4.624	Yes	***	0.0002
0h vs. 3h	-8.415	-9.780 to -7.051	Yes	**	0.0013
0h vs. 6h	-4.816	-13.00 to 3.371	No	ns	0.1438
0h vs. 12h	-4.618	-6.801 to -2.435	Yes	*	0.0112
0h vs. 24h	-12.74	-20.38 to -5.096	Yes	*	0.018
0h vs. 48h	-7.084	-9.812 to -4.355	Yes	**	0.0074
Mixed-effects analysis results
Fixed Mixed-effects model (type III)	P value	P value summary	Statistically significant (P < 0.05)?	F （DFn，DFd）	Geisser-Greenhouse's epsilon
Time(Row)	<0.0001	****	Yes	F (1.949, 31.18) = 6942	0.3248
Treatment(column)	<0.0001	****	Yes	F (7, 16) = 3664
Time:× Treatment(column)	<0.0001	****	Yes	F (42, 96) = 4291
Random effects	SD	Variance
Treatment group （matched set）	0.1512	0.02286
Residual	0.1778	0.0316
Was the matching effective?
Chi-square,df	32.12, 1
P value	<0.0001
P value summary	****
Is there significant matching (P < 0.05)?	Yes
Statistical analysis of SrbZIP32 gene expression after salt, PEG, light, dark, SA, MeJA, gibberellic acid and low temperature treatment
SA
0h vs. 1h	-0.2527	-1.434 to 0.9284	No	ns	>0.9999
0h vs. 3h	-5.869	-11.77 to 0.03699	No	ns	0.0506
0h vs. 6h	-6.754	-7.935 to -5.573	Yes	**	0.0015
0h vs. 12h	-2.095	-4.457 to 0.2671	No	ns	0.0635
0h vs. 24h	0.2316	-0.9495 to 1.413	No	ns	>0.9999
0h vs. 48h	0.678	-0.5031 to 1.859	No	ns	0.1506
MeJA
0h vs. 1h	-1.54	-3.903 to 0.8219	No	ns	0.117
0h vs. 3h	-2.272	-3.453 to -1.091	Yes	*	0.0136
0h vs. 6h	-0.3519	-2.714 to 2.010	No	ns	>0.9999
0h vs. 12h	-1.576	-3.938 to 0.7864	No	ns	0.1119
0h vs. 24h	0.5995	-0.5816 to 1.781	No	ns	0.1921
0h vs. 48h	-0.3803	-2.743 to 1.982	No	ns	>0.9999
GA
0h vs. 1h	-0.3851	-1.566 to 0.7960	No	ns	0.4566
0h vs. 3h	-1.77	-2.006 to -1.534	Yes	***	0.0009
0h vs. 6h	-0.8725	-2.054 to 0.3086	No	ns	0.0913
0h vs. 12h	-0.3519	-0.5881 to -0.1157	Yes	*	0.0226
0h vs. 24h	-0.7654	-1.120 to -0.4111	Yes	*	0.0107
0h vs. 48h	-0.5157	-0.8700 to -0.1614	Yes	*	0.0236
Low temperature
0h vs. 1h	0.4547		Yes	****	<0.0001
0h vs. 3h	0.8646	0.5103 to 1.219	Yes	**	0.0084
0h vs. 6h	0.8304	0.3580 to 1.303	Yes	*	0.0162
0h vs. 12h	-1.751	-1.869 to -1.633	Yes	***	0.0002
0h vs. 24h	0.4013	-0.4255 to 1.228	No	ns	0.2098
0h vs. 48h	0.1649	-0.4256 to 0.7555	No	ns	0.6153
Salt
0h vs. 1h	0.2072	-0.8558 to 1.270	No	ns	>0.9999
0h vs. 3h	0.162	-1.137 to 1.461	No	ns	>0.9999
0h vs. 6h	-0.8088	-1.872 to 0.2542	No	ns	0.0862
0h vs. 12h	-0.2311	-1.412 to 0.9500	No	ns	>0.9999
0h vs. 24h	-1.63	-3.047 to -0.2126	Yes	*	0.0378
0h vs. 48h	-1.021	-4.564 to 2.522	No	ns	0.5796
PEG
0h vs. 1h	-8.514	-10.88 to -6.151	Yes	**	0.0039
0h vs. 3h	-4.918	-7.821 to -2.014	Yes	*	0.0175
0h vs. 6h	-7.907	-8.970 to -6.844	Yes	***	0.0009
0h vs. 12h	-5.084	-7.446 to -2.722	Yes	*	0.0108
0h vs. 24h	-2.58	-3.525 to -1.635	Yes	**	0.0067
0h vs. 48h	-7.815	-9.114 to -6.516	Yes	**	0.0014
Light
0h vs. 1h	-0.7513	-2.116 to 0.6132	No	ns	0.1639
0h vs. 3h	-0.2269	-2.956 to 2.502	No	ns	>0.9999
0h vs. 6h	0.7108	0.3015 to 1.120	Yes	*	0.0166
0h vs. 24h	0.2072	0.07077 to 0.3437	Yes	*	0.0217
0h vs. 48h	-0.1134	-0.5228 to 0.2959	No	ns	0.631
0h vs. Row 8	-0.7901	-1.336 to -0.2443	Yes	*	0.0239
Dark
0h vs. 1h	0.07981	-0.7388 to 0.8985	No	ns	>0.9999
0h vs. 3h	-0.04608	-2.775 to 2.683	No	ns	>0.9999
0h vs. 6h	-0.6876	-3.416 to 2.041	No	ns	0.7577
0h vs. 24h	-0.5476	-1.912 to 0.8169	No	ns	0.3062
0h vs. 48h	-0.454	-0.9997 to 0.09180	No	ns	0.0722
0h vs. Row 8	-2.918	-7.011 to 1.176	No	ns	0.0982
Mixed-effects analysis results
Fixed Mixed-effects model (type III)	P value	P value summary	Statistically significant (P < 0.05)?	F （DFn，DFd）	Geisser-Greenhouse's epsilon
Time(Row)	<0.0001	****	Yes	F (2.246, 35.94) = 943.5	0.3744
Treatment(column)	<0.0001	****	Yes	F (7, 16) = 1067
Time:× Treatment(column)	<0.0001	****	Yes	F (42, 96) = 650.4
Random effects	SD	Variance
Treatment group （matched set）	0.08216	0.00675
Residual	0.1128	0.01273
Was the matching effective?
Chi-square,df	22.84,1
P value	<0.0001
P value summary	****
Is there significant matching (P < 0.05)?	Yes
Note. **** p < 0.0001, *** p < 0.001, ** p < 0.01 and * p < 0.05.
